# Supplementary material for: Estimating the Life Course of Influenza A(H3N2) Antibody Responses from Cross-Sectional Data
Source: PLoS Biol. 2015 Mar 3;13(3):e1002082. doi: 10.1371/journal.pbio.1002082 (PMC4348415; doi:10.1371/journal.pbio.1002082)
Supplement: S1 Data — (XLS) [file pbio.1002082.s001.xls]

## Sheet: Notes
		Estimating the life course of influenza A(H3N2) antibody responses from cross-sectional data
		S1 Data
		Sheet	Description
		Raw_data	Individual observed neutralised titres against each of the 9 test strains
			Used for model fitting
		MAP_history	Maximum a posteriori estimate of infection history for each participant
		Figure2	Individual estimated titre against each of the 9 test strains
		StrainK	Estimated contribution to titre against strain #K (see list below) from each of the 14 possible infecting strains
			Generated using Equation 1 and data in MAP_history
			Each row is a study participant
			Each column is contribution from infection with listed strain
			Sum of columns gives total estimated titre against strain #K
			Used to plot Figure 3
			Strain ID
			1	A/HK/1968
			2	A/Eng/1972
			3	A/Vic/1975
			4	A/Tex/1977
			5	A/Ban/1979
			6	A/Sic/1985
			7	A/Bei/1989
			8	A/Bei/1992
			9	A/Wuh/1995
			10	A/Syd/1997
			11	A/Fuj/2002
			12	A/Cal/2004
			13	A/Wis/2005
			14	A/Bris/2007
		Figure 4a	Estimated number of infections per decade at risk, with 95% credible interval
		Figure 4b	Values used in histogram

## Sheet: Raw_data
Age	HK/1968	Vic/1975	Ban/1979	Bei/1989	Wuh/1995	Fuj/2002	ST/2003	ST/2005	ST/2008
75	6	1	4	3	5	3	3	3	4
35	0	5	5	3	4	1	1	1	0
71	4	2	2	1	1	4	4	0	1
65	3	2	0	0	2	0	0	0	0
64	5	3	4	1	4	2	1	0	2
33	1	0	5	5	6	6	5	1	2
60	5	0	0	0	2	2	1	0	0
43	6	4	5	2	6	5	4	4	4
17	0	0	0	1	7	5	5	1	1
36	0	7	5	1	3	8	7	5	7
48	6	3	3	3	3	1	1	0	0
48	2	4	1	3	7	7	4	1	1
47	5	3	4	1	5	0	2	0	0
41	4	3	0	1	1	2	2	2	3
11	0	0	0	0	3	7	6	4	5
49	5	2	4	2	2	3	3	1	2
45	4	5	1	0	0	4	4	1	2
66	4	4	4	4	4	4	3	5	3
63	2	1	1	0	2	0	0	0	0
64	2	1	0	0	3	2	0	0	0
24	0	0	1	4	7	6	5	3	1
47	3	5	5	0	5	2	0	0	0
47	4	0	4	3	5	3	1	0	0
19	0	0	0	2	7	8	5	3	0
17	0	0	0	2	7	8	8	7	7
23	0	0	3	6	4	3	2	0	0
15	0	0	0	0	6	6	5	5	5
45	3	1	5	1	5	5	4	0	1
77	4	1	2	2	1	5	3	3	1
72	1	2	3	0	5	4	2	3	3
42	5	1	4	0	4	4	3	2	2
55	5	4	2	0	0	0	0	0	0
70	0	0	3	3	5	6	5	4	0
53	2	0	3	0	1	1	0	0	0
53	4	1	0	0	3	2	0	0	0
63	0	1	1	0	0	0	0	0	0
60	4	4	1	0	4	7	4	3	0
37	2	0	5	4	4	5	4	5	3
35	0	0	3	0	4	4	3	0	0
7	0	0	0	0	0	7	7	7	3
48	5	1	3	3	3	5	5	5	3
57	4	2	3	0	4	5	4	0	0
63	2	1	4	1	5	1	0	0	0
51	3	1	4	0	2	1	0	0	0
12	0	0	0	0	4	7	7	7	5
55	2	5	4	1	0	1	2	1	0
25	0	0	2	2	5	4	3	5	0
57	2	2	4	2	4	7	4	6	2
29	0	1	5	1	8	6	5	1	0
65	4	0	2	0	0	2	1	0	0
39	0	5	5	3	5	5	4	4	3
11	0	0	0	2	4	8	8	7	6
63	2	4	6	4	5	6	5	6	2
61	5	0	3	0	0	0	0	0	0
73	4	1	2	3	6	6	4	4	2
75	1	0	4	0	2	2	0	0	0
70	1	0	2	0	4	0	0	0	0
57	3	2	0	3	3	5	4	0	2
25	0	0	3	2	5	6	5	2	0
77	2	5	5	5	4	4	2	1	1
45	5	1	3	0	4	2	1	0	0
17	0	0	0	3	8	7	2	0	1
49	3	0	5	4	4	4	2	3	1
18	0	0	0	2	8	7	4	5	4
51	2	0	1	0	2	3	1	0	0
42	4	0	2	0	3	0	0	0	0
17	0	0	0	1	7	8	5	6	4
15	0	0	0	6	7	8	7	7	5
40	3	0	2	2	3	0	0	0	0
44	4	2	3	1	6	8	8	7	6
15	0	0	0	0	6	6	5	6	7
45	4	3	5	1	7	7	5	7	3
21	0	0	0	3	8	8	6	4	2
54	4	0	3	0	4	4	4	4	3
28	3	2	7	6	6	3	3	2	2
81	3	1	5	2	5	6	6	6	6
25	1	0	4	6	7	6	6	3	4
31	0	0	5	2	5	5	3	0	0
29	0	0	4	3	7	4	4	3	3
29	1	0	5	4	8	6	5	3	1
47	4	1	2	0	3	3	2	2	0
65	6	4	4	2	3	4	3	0	0
55	4	3	5	0	0	2	3	6	6
58	4	2	4	1	2	3	2	0	0
57	3	0	0	0	1	1	0	0	0
59	5	5	4	0	6	1	1	1	0
47	4	2	6	2	2	6	5	1	0
47	4	5	4	0	3	4	3	3	2
20	1	1	1	6	7	7	7	6	4
64	0	0	2	0	3	4	0	0	0
37	0	6	7	4	4	2	0	1	0
9	0	0	0	0	2	6	6	5	2
40	3	4	5	1	6	5	3	4	1
39	3	6	3	0	3	5	4	4	1
57	4	1	3	1	0	1	2	2	1
56	5	0	1	0	1	4	0	3	0
27	0	0	0	5	5	5	4	3	1
31	0	0	3	3	2	4	3	3	2
54	4	2	5	2	5	5	6	5	2
53	6	0	1	0	2	1	2	1	0
41	6	3	3	0	0	4	3	2	1
39	3	5	5	2	4	5	4	3	1
72	2	0	2	4	7	3	3	3	2
44	4	3	5	3	6	5	0	2	0
36	6	1	1	2	5	2	1	0	0
38	4	4	6	1	7	7	6	4	0
35	0	5	6	6	4	3	2	2	3
9	0	0	0	0	2	7	5	8	5
30	1	0	4	3	5	5	4	2	0
58	3	2	2	0	1	6	4	6	2
57	2	0	0	0	1	1	3	3	2
52	4	4	2	1	3	1	2	4	2
51	2	1	3	2	4	0	1	3	2
47	6	4	8	6	6	4	5	5	2
33	0	0	5	4	3	4	3	4	0
49	6	1	0	0	4	4	3	4	3
23	0	0	0	1	6	4	3	3	0
32	0	0	4	2	2	4	3	0	0
70	2	1	3	0	5	5	4	0	0
71	2	0	3	0	5	6	3	2	0
54	6	2	3	0	1	5	5	5	4
28	2	0	5	5	6	5	3	3	0
55	5	0	4	3	4	0	0	0	0
52	2	1	3	1	3	3	1	2	1
76	4	0	4	0	4	4	2	3	1
61	5	2	1	3	3	0	0	1	1
31	2	1	7	6	4	3	2	0	0
32	0	0	4	3	7	4	3	3	2
62	1	1	2	0	0	2	0	0	0
32	0	0	4	1	2	6	4	4	0
35	0	2	5	1	4	5	5	1	2
71	3	2	5	3	5	2	2	2	2
61	5	3	0	2	4	4	4	6	6
55	6	1	4	3	3	3	3	0	0
27	0	0	2	4	7	6	5	3	3
29	1	1	4	4	5	2	1	0	0
9	0	0	0	0	0	7	7	8	6
10	0	0	0	0	0	7	6	7	7
37	3	5	4	2	5	5	4	1	1
29	0	0	4	3	2	3	2	3	2
39	4	5	2	2	4	6	6	6	5
13	0	0	0	0	6	7	7	6	4
9	0	0	0	0	0	5	4	6	5
38	3	4	5	1	5	5	5	3	2
14	0	0	0	0	2	8	7	8	7
73	2	2	1	0	3	4	4	2	1
22	0	0	0	5	4	1	0	1	1
24	0	0	2	6	7	6	6	3	0
20	0	0	0	6	8	8	8	8	5
17	0	0	0	5	8	8	8	5	3
50	4	3	4	0	3	3	4	2	2

## Sheet: MAP_history
A/HK/1968	A/Eng/1972	A/Vic/1975	A/Tex/1977	A/Ban/1979	A/Sic/1985	A/Bei/1989	A/Bei/1992	A/Wuh/1995	A/Syd/1997	A/Fuj/2002	A/Cal/2004	A/Wis/2005	A/Bris/2007
1	1	1	0	1	0	1	0	1	0	1	1	1	1
0	0	0	1	1	0	1	1	0	1	0	1	0	0
1	1	0	1	0	0	0	1	0	1	1	1	0	0
1	1	0	0	0	0	0	0	1	0	0	0	0	0
1	0	1	1	0	1	0	1	0	0	0	1	0	1
0	0	0	1	1	0	1	0	1	1	1	1	0	0
1	0	0	0	0	0	0	0	1	1	0	0	0	0
1	0	1	1	0	0	0	1	1	1	1	1	0	1
0	0	0	0	0	0	0	1	1	0	1	0	0	1
0	0	1	1	1	0	0	1	0	1	1	1	1	1
1	0	1	0	0	1	0	0	1	1	0	0	0	0
1	0	1	0	0	0	0	1	1	0	1	1	0	1
1	0	0	1	1	1	0	0	1	1	0	0	0	0
1	1	0	0	0	1	0	0	0	1	0	0	0	1
0	0	0	0	0	0	0	0	0	1	1	0	1	0
1	0	0	0	1	0	1	0	1	0	1	0	0	1
0	1	1	0	0	0	0	0	0	0	1	0	0	1
1	0	1	0	1	1	1	0	1	1	1	1	1	1
0	1	0	0	0	0	0	1	1	0	0	0	0	0
1	0	0	0	0	0	0	0	1	0	0	0	0	0
0	0	0	0	0	1	0	1	1	0	1	0	1	0
0	1	1	0	1	0	1	0	1	1	0	0	0	0
1	0	0	1	1	0	1	0	0	1	0	0	1	0
0	0	0	0	0	0	1	1	1	1	1	1	1	0
0	0	0	0	0	0	0	1	1	1	1	1	1	1
0	0	0	0	0	1	1	0	1	1	1	0	0	0
0	0	0	0	0	0	0	0	1	0	1	1	1	1
1	0	0	1	1	0	0	0	1	1	1	1	0	0
1	0	0	1	0	1	1	1	1	0	1	1	0	0
1	0	0	0	1	0	0	1	1	1	0	1	1	0
1	1	0	0	1	1	0	0	1	0	0	1	1	0
1	0	1	1	0	0	0	0	0	0	0	0	0	0
0	0	0	0	0	1	1	1	0	1	1	1	0	0
1	1	0	1	0	1	0	1	0	0	0	0	0	0
0	1	0	0	0	1	0	0	0	1	0	0	0	0
0	0	0	1	0	0	0	0	0	0	0	0	0	0
1	1	0	1	0	0	0	0	1	1	1	1	0	0
1	0	0	0	1	0	0	1	0	1	1	0	1	1
0	0	0	1	0	1	0	1	0	1	1	0	0	0
0	0	0	0	0	0	0	0	0	0	0	1	1	1
1	0	1	0	0	1	1	0	1	1	1	0	1	1
1	1	0	0	1	0	0	0	1	1	1	0	0	0
1	0	0	1	1	0	0	1	1	0	0	0	0	0
1	0	1	0	0	0	0	0	0	1	0	0	0	0
0	0	0	0	0	0	0	0	0	1	1	0	1	1
1	0	1	1	0	1	0	0	0	0	1	0	0	0
0	0	0	0	1	0	1	1	0	1	1	1	0	0
0	1	0	0	1	0	0	1	1	0	1	1	1	1
0	0	0	0	1	1	0	1	1	1	1	0	0	1
1	0	0	0	1	0	0	0	0	0	0	1	0	0
0	1	1	0	1	1	0	1	1	1	1	0	1	1
0	0	0	0	0	0	0	0	0	1	1	1	1	1
0	1	1	1	0	1	1	0	1	0	1	1	1	1
1	0	0	0	1	0	0	0	0	0	0	0	0	0
1	0	0	0	1	0	1	0	0	1	1	0	0	1
0	1	0	1	0	1	0	1	0	1	0	0	0	0
0	0	0	1	0	1	0	0	1	0	0	0	0	0
1	1	0	0	0	1	0	1	0	1	1	0	0	1
0	0	0	0	0	1	0	0	1	1	1	1	0	0
1	1	0	0	1	1	0	1	1	1	1	0	0	0
1	1	0	0	1	0	0	1	1	1	0	0	0	0
0	0	0	0	0	0	0	1	1	0	1	0	0	0
1	0	0	1	1	0	1	0	1	1	1	0	1	0
0	0	0	0	0	0	1	0	1	1	1	1	1	1
1	0	0	0	0	0	0	1	0	1	1	0	0	0
1	1	0	1	0	0	0	0	1	1	0	0	0	0
0	0	0	0	0	0	0	1	1	1	1	1	0	1
0	0	0	0	0	0	0	1	1	0	1	1	0	1
1	0	0	0	0	1	1	0	1	0	0	0	0	0
1	1	0	1	0	0	0	1	1	1	1	1	1	1
0	0	0	0	0	0	0	0	1	0	0	1	1	1
1	0	1	1	0	0	0	0	1	1	1	1	1	1
0	0	0	0	0	0	0	1	1	0	1	0	1	1
1	0	0	0	1	0	0	0	1	0	0	0	1	1
0	0	0	0	1	1	1	1	1	1	1	0	0	1
0	1	0	0	1	0	0	1	1	0	1	1	1	1
0	0	0	0	1	0	1	1	1	1	1	1	1	1
0	0	0	0	1	1	0	0	1	1	1	0	0	0
0	0	0	0	1	0	1	0	1	1	0	1	0	1
0	0	0	0	1	1	1	1	1	0	1	1	0	0
1	0	0	1	0	0	0	0	0	1	1	0	0	1
1	1	0	1	0	1	0	1	1	0	1	0	0	0
1	0	0	0	1	0	0	0	0	0	0	1	1	0
1	1	1	0	1	0	0	1	0	1	1	0	0	0
1	0	0	0	0	0	0	1	0	1	0	0	0	0
1	1	1	1	1	0	0	0	1	1	0	0	0	1
1	1	0	0	1	0	1	1	0	0	1	1	1	1
1	0	1	1	1	0	0	0	1	0	0	0	1	1
0	0	0	0	0	1	1	0	1	1	1	1	0	1
0	0	0	0	1	0	0	0	1	0	1	0	0	0
0	0	1	0	1	1	1	1	1	1	0	0	0	0
0	0	0	0	0	0	0	0	0	1	1	1	0	1
0	1	0	1	0	1	0	0	1	1	1	0	1	0
0	1	1	0	1	0	0	0	1	1	1	1	0	1
1	1	0	1	0	1	0	0	0	0	0	1	0	0
1	0	0	1	0	0	0	0	1	0	1	0	0	0
0	0	0	0	0	0	1	0	1	1	0	1	1	0
0	0	0	0	1	0	1	1	0	0	1	0	1	0
1	0	0	1	0	1	0	1	1	0	1	1	1	1
1	0	0	0	0	0	0	1	0	1	0	1	0	0
1	0	1	1	0	1	0	0	0	0	1	0	1	0
1	1	1	1	0	0	0	0	1	0	0	0	1	1
1	0	0	0	1	1	1	0	1	1	0	1	0	0
1	0	0	1	1	0	0	1	1	1	1	0	0	1
0	1	1	1	0	1	0	1	0	0	1	0	0	1
1	1	1	0	1	1	0	0	1	1	1	1	1	0
0	0	0	1	1	1	1	1	0	0	0	1	1	0
0	0	0	0	0	0	0	0	0	0	1	1	1	1
0	0	0	0	1	0	1	0	1	1	1	1	0	0
1	1	0	0	0	0	0	0	0	1	0	1	1	1
1	0	0	0	0	1	0	0	0	0	1	0	0	1
0	1	1	1	0	0	0	1	0	0	0	1	0	1
1	0	0	1	1	0	0	1	1	0	0	0	1	1
1	1	0	1	1	1	1	0	1	0	1	0	1	1
0	0	0	0	1	0	1	0	0	0	0	1	0	0
1	1	0	0	0	0	0	0	1	1	0	1	1	1
0	0	0	0	0	0	0	1	1	1	0	1	0	0
0	0	1	0	0	0	1	0	0	0	0	1	0	0
0	1	0	1	0	0	0	1	1	0	1	0	0	0
1	0	0	1	1	0	0	0	1	1	1	1	0	0
1	1	1	1	0	0	0	1	0	0	1	1	0	1
0	0	0	0	1	1	1	1	1	0	1	1	0	0
1	0	0	0	1	1	0	1	1	0	0	0	0	0
1	0	1	0	0	1	0	1	0	1	0	0	1	1
1	0	0	1	1	1	0	1	0	1	1	1	0	0
1	1	0	0	0	0	1	1	1	1	0	0	1	0
0	0	0	1	1	1	1	1	0	1	0	0	0	1
0	0	0	0	1	0	1	0	1	1	1	0	0	1
0	0	0	1	1	0	0	0	0	0	0	1	0	0
0	0	0	0	1	1	0	0	0	1	0	1	0	1
0	0	0	1	1	1	0	0	1	0	1	0	0	1
1	1	1	0	1	0	1	0	1	0	0	1	1	1
1	1	0	0	0	1	0	0	1	1	0	1	1	1
1	1	0	0	0	1	1	0	0	0	1	0	0	0
0	0	0	0	0	1	1	0	1	1	1	0	1	1
0	0	0	0	1	1	0	1	1	1	0	0	0	0
0	0	0	0	0	0	0	0	0	0	1	1	1	1
0	0	0	0	0	0	0	0	0	0	0	1	1	1
1	0	0	1	1	1	1	1	1	1	1	1	0	0
0	0	0	0	1	0	0	1	0	1	0	1	0	1
1	0	1	1	0	0	1	0	0	1	1	1	1	1
0	0	0	0	0	0	0	0	1	0	1	1	1	1
0	0	0	0	0	0	0	0	0	0	1	0	1	1
1	1	0	1	1	0	1	0	1	1	1	1	1	1
0	0	0	0	0	0	0	0	1	0	1	1	1	1
0	1	0	1	0	0	0	0	1	1	1	0	0	1
0	0	0	0	0	1	1	0	0	1	0	0	1	0
0	0	0	0	0	1	1	0	1	1	1	1	0	0
0	0	0	0	0	1	1	1	1	0	1	1	1	1
0	0	0	0	0	0	1	1	1	1	1	1	1	1
1	1	0	0	1	1	0	0	0	1	1	1	0	0

## Sheet: Figure2
Age_at_test	Age_at_circulation	HK/1968	Age_at_circulation	Vic/1975	Age_at_circulation	Ban/1979	Age_at_circulation	Bei/1989	Age_at_circulation	Wuh/1995	Age_at_circulation	Fuj/2002	Age_at_circulation	ST/2003	Age_at_circulation	ST/2005	Age_at_circulation	ST/2008
74	34	4.30856	41	2.65675	45	3.53523	55	3.4838	61	4.32332	68	2.2614	69	2.4799	71	3.5665	74	2.50542
34	-6	0.37568	1	2.83152	5	4.93378	15	4.68772	21	5.11384	28	1.05725	29	0.792082	31	0.444949	34	0.188033
70	30	4.47145	37	4.18674	41	5.02047	51	1.46712	57	2.70128	64	2.40712	65	1.80338	67	1.01182	70	0.425889
64	24	3.20152	31	0.598274	35	0.695283	45	1.67296	51	4.28564	58	0.985152	59	0.738109	61	0.414699	64	0.17534
63	23	3.7713	30	4.43514	34	4.36119	44	2.28406	50	2.52214	57	1.17911	58	1.17134	60	1.45942	63	1.6848
32	-8	0.149665	-1	1.12034	3	3.54522	13	5.05791	19	5.87752	26	4.92442	27	4.65378	29	4.06314	32	2.72192
59	19	3.15705	26	0.432516	30	0.176595	40	0.794991	46	4.40033	53	1.02993	54	0.771634	56	0.433489	59	0.183224
42	2	3.66793	9	3.12897	13	4.82082	23	3.67479	29	4.75822	36	5.17779	37	5.17406	39	5.35277	42	3.20645
16	-24	0.00381283	-17	0.0137668	-13	0.0388001	-3	0.662258	3	3.72822	10	4.77334	11	4.47854	13	3.43472	16	1.44805
35	-5	0.650912	2	4.81111	6	2.71794	16	0.52987	22	2.17725	29	4.98004	30	4.81782	32	4.35203	35	2.99256
47	7	3.37617	14	1.5914	18	3.81269	28	4.76075	34	2.89594	41	0.743955	42	0.557537	44	0.313494	47	0.132876
47	7	3.68876	14	3.64974	18	1.69415	28	2.77681	34	5.21528	41	4.17254	42	3.77656	44	2.77046	47	1.16509
46	6	4.26546	13	3.19711	17	2.07579	27	0.367704	33	1.45071	40	0.604282	41	0.452971	43	0.254888	46	0.108285
40	0	4.65101	7	5.31221	11	4.46728	21	1.97989	27	1.34221	34	1.78727	35	2.29892	37	2.72893	40	2.14906
10	-30	0.00335423	-23	0.0102874	-19	0.0277236	-9	0.461976	-3	2.61119	4	6.31176	5	6.39097	7	6.66102	10	4.33191
48	8	4.3531	15	2.79319	19	3.92051	29	2.68887	35	4.74271	42	2.21406	43	2.39387	45	3.38161	48	2.36158
44	4	3.60529	11	3.54188	15	1.56169	25	1.00273	31	0.577987	38	3.14484	39	2.68711	41	2.4237	44	2.24225
65	25	4.55579	32	4.20459	36	4.91091	46	4.12025	52	3.99736	59	3.85931	60	3.72927	62	3.35414	65	2.28948
62	22	1.24342	29	3.15822	33	2.61933	43	2.0484	49	1.24367	56	0.165921	57	0.124794	59	0.070955	62	0.0311081
63	23	1.01758	30	1.49901	34	0.962016	44	1.42674	50	2.88895	57	0.383319	58	0.287548	60	0.162174	63	0.0693827
23	-17	0.0306323	-10	0.217245	-6	0.686562	4	3.09363	10	5.77164	17	4.43715	18	3.89289	20	3.70734	23	1.56601
46	6	3.80151	13	4.96674	17	3.0896	27	1.37341	33	2.55208	40	0.338603	41	0.254072	43	0.143411	46	0.0615101
46	6	4.27517	13	2.61071	17	3.42742	27	1.94858	33	4.81103	40	1.87325	41	1.9168	43	2.50474	46	1.05294
18	-22	0.00381283	-15	0.0137668	-11	0.0388001	-1	0.662258	5	3.72822	12	4.77334	13	4.47854	15	3.43472	18	1.44805
16	-24	0.00757062	-17	0.0422771	-13	0.129561	-3	2.30255	3	6.15699	10	6.13114	11	6.11156	13	6.26253	16	3.9132
22	-18	0.0371168	-11	0.266443	-7	0.843181	3	5.6351	9	5.76377	16	3.37378	17	2.53351	19	1.42186	22	0.597948
14	-26	0.00376574	-19	0.0134095	-15	0.0376627	-5	0.641693	1	3.61549	8	3.96065	9	3.35544	11	2.93074	14	2.62975
44	4	3.32501	11	1.37466	15	3.15039	25	0.969976	31	4.4794	38	3.3475	39	2.51347	41	1.41059	44	0.593216
76	36	4.15348	43	1.84715	47	1.04013	57	1.23004	63	1.99694	70	3.54188	71	2.96726	73	2.52253	76	2.20494
71	31	1.13514	38	2.29642	42	3.43235	52	0.943705	58	4.2612	65	1.53564	66	1.47938	68	1.74651	71	1.95808
41	1	4.33572	8	2.65103	12	3.48149	22	2.04193	28	5.18389	35	4.57931	36	4.33127	38	3.78511	41	2.53567
54	14	3.85646	21	5.47031	25	5.00653	35	0.286982	41	0.0524219	48	0.00890775	49	0.00724728	51	0.00507354	54	0.00346473
69	29	0.137125	36	1.0252	40	3.24949	50	1.04964	56	4.85584	63	4.13409	64	3.44392	66	2.85145	69	2.4223
52	12	3.36854	19	2.06779	23	1.79252	33	0.369326	39	1.54651	46	0.645281	47	0.483665	49	0.272091	52	0.115503
52	12	3.32697	19	1.38981	23	3.19784	33	1.84203	39	4.03735	46	2.87767	47	2.15743	49	1.21046	52	0.50924
62	22	0.412671	29	3.10896	33	0.98032	43	0.0563903	49	0.0118244	56	0.00355682	57	0.00324133	59	0.00282833	62	0.00252266
59	19	4.47428	26	4.41724	30	1.43683	40	0.620197	46	3.07799	53	3.96348	54	3.70498	56	2.82003	59	1.18606
36	-4	3.68734	3	3.27895	7	5.23231	17	4.72996	23	3.23271	30	4.08678	31	3.90125	33	3.45241	36	2.33159
34	-6	0.141667	1	1.05966	5	3.35696	15	3.45119	21	2.42696	28	3.2597	29	2.44666	31	1.37299	34	0.577439
6	-34	0.00256908	-27	0.00433042	-23	0.00876006	-13	0.119081	-7	0.665601	0	4.90793	1	4.76334	3	5.52647	6	3.80388
47	7	4.57286	14	4.54846	18	1.60466	28	3.07332	34	2.47992	41	5.18706	42	5.25697	44	5.53657	47	3.362
56	16	3.79707	23	4.45434	27	4.35424	37	1.56384	43	3.13094	50	4.20028	51	4.10077	53	3.74128	56	2.58099
62	22	4.68044	29	5.68333	33	2.96292	43	1.77809	49	4.39749	56	0.926569	57	0.69425	59	0.390117	62	0.165026
50	10	3.57617	17	3.14274	21	4.98789	31	2.29656	37	2.44664	44	0.684352	45	0.512915	47	0.288485	50	0.122382
11	-29	0.0033168	-22	0.0100034	-18	0.0268196	-8	0.44563	-2	2.51881	5	5.9135	6	5.87427	8	5.80349	11	2.58436
54	14	0.754131	21	5.46166	25	5.22092	35	0.334212	41	0.243169	48	1.43759	49	1.91523	51	1.91295	54	0.804084
24	-16	0.159838	-9	1.19752	-5	3.78243	5	1.92237	11	4.64638	18	3.27625	19	3.77578	21	4.38749	24	1.86872
56	16	1.39551	23	4.08869	27	5.26665	37	1.63009	43	3.18766	50	4.53221	51	4.54505	53	4.54385	56	1.94074
28	-12	0.140918	-5	1.05398	-1	3.33927	9	2.27015	15	5.69382	22	4.70247	23	4.274	25	3.15296	28	1.32742
64	24	4.214	31	2.56123	35	3.34354	45	1.2927	51	1.28784	58	1.48466	59	1.89635	61	1.84827	64	0.776924
38	-2	0.816976	5	5.81982	9	5.92886	19	4.91273	25	4.11181	32	3.62992	33	3.40858	35	3.81034	38	2.48641
10	-30	0.00335423	-23	0.0102874	-19	0.0277236	-9	0.461976	-3	2.61119	4	6.31176	5	6.39097	7	6.66102	10	4.33191
62	22	1.38195	29	3.99155	33	4.99367	43	3.23379	49	2.43989	56	4.79388	57	4.74143	59	4.65449	62	1.99242
60	20	4.36239	27	3.96784	31	4.53313	41	0.257172	47	0.0471735	54	0.008216	55	0.0067294	57	0.00478328	60	0.00334294
72	32	3.49132	39	2.30508	43	2.40266	53	2.38919	59	3.03118	66	3.83354	67	3.39248	69	3.32927	72	1.40278
74	34	0.133353	41	0.996587	45	3.15995	55	0.688546	61	2.94064	68	0.390203	69	0.292702	71	0.165062	74	0.0705948
69	29	0.541461	36	4.05428	40	3.92458	50	0.699148	56	2.76195	63	0.366435	64	0.274908	66	0.155089	69	0.0664101
56	16	4.24901	23	1.94215	27	1.23283	37	4.2626	43	4.74397	50	4.51811	51	4.28435	53	3.75779	56	2.52378
24	-16	0.143776	-9	1.07566	-5	3.40673	5	3.92271	11	4.94421	18	3.41516	19	2.56507	21	1.43964	24	0.605407
76	36	1.8188	43	6.47199	47	5.95866	57	4.8035	63	4.77732	70	3.50001	71	3.15024	73	2.2956	76	0.964891
44	4	3.30245	11	1.37849	15	3.17133	25	1.77342	31	3.71074	38	0.493981	39	0.370395	41	0.208607	44	0.0888657
16	-24	0.0066659	-17	0.035413	-13	0.107709	-3	1.90806	3	4.54314	10	3.27856	11	2.461	13	1.38106	16	0.580825
48	8	1.18734	15	2.54826	19	4.11954	29	4.33432	35	4.46771	42	2.28211	43	2.49538	45	3.57495	48	2.50906
17	-23	0.00692363	-16	0.0373683	-12	0.113934	-2	2.0205	4	4.98114	11	5.93433	12	6.04136	14	6.35858	17	4.04591
50	10	1.12665	17	2.2791	21	3.40656	31	0.923761	37	4.16285	44	0.967766	45	0.725092	47	0.407403	50	0.172279
41	1	3.27572	8	1.34895	12	3.08756	22	0.651479	28	2.75362	35	0.365328	36	0.27408	38	0.154625	41	0.0662153
16	-24	0.00445603	-17	0.0186467	-13	0.0543351	-3	0.943158	3	5.17145	10	4.81833	11	4.26708	13	4.1272	16	1.75111
14	-26	0.0075054	-19	0.0417822	-15	0.127985	-5	2.27413	1	6.08232	8	5.7602	9	5.61664	11	5.40305	14	2.3635
39	-1	3.33279	6	1.43488	10	3.33861	20	4.37481	26	3.94826	33	0.5267	34	0.39489	36	0.222335	39	0.0946261
43	3	3.39929	10	1.40692	14	3.22426	24	1.05254	30	4.87699	37	5.71891	38	5.72874	40	5.92575	43	3.64121
14	-26	0.00367524	-19	0.0127229	-15	0.035477	-5	0.602171	1	3.39722	8	2.29002	9	2.81119	11	4.55806	14	3.33561
44	4	3.63792	11	3.07945	15	4.71328	25	2.1224	31	5.23093	38	4.87821	39	4.73857	41	4.53518	44	1.93672
20	-20	0.0075054	-13	0.0417822	-9	0.127985	1	2.27413	7	6.08232	14	5.7602	15	5.61664	17	5.40305	20	2.3635
53	13	3.324	20	1.36684	24	3.12588	34	0.519872	40	1.99467	47	3.76112	48	3.15585	50	2.68793	53	2.35338
27	-13	0.163569	-6	1.22582	-2	3.86867	8	3.0426	14	5.35577	21	2.84265	22	3.15138	24	3.30251	27	2.46116
80	40	3.4756	47	1.63107	51	3.89785	61	4.44492	67	4.88402	74	5.19347	75	5.18581	77	5.35914	80	3.20973
24	-16	0.169234	-9	1.26881	-5	3.99879	5	5.31574	11	4.49616	18	3.28441	19	2.75189	21	2.34599	24	2.05691
30	-10	0.138224	-3	1.03354	1	3.27552	11	1.96107	17	4.29883	24	3.07392	25	2.30574	27	1.29377	30	0.544195
28	-12	0.140901	-5	1.05385	-1	3.33888	9	2.26288	15	5.66296	22	4.41941	23	3.87903	25	3.69949	28	1.56259
28	-12	0.146026	-5	1.09274	-1	3.45975	9	4.0263	15	5.24433	22	5.38895	23	5.26229	25	5.07402	28	2.19506
46	6	4.21225	13	2.54698	17	3.29892	27	0.468685	33	1.64952	40	1.9463	41	2.24163	43	2.04188	46	0.858235
64	24	4.61791	31	5.26882	35	4.40047	45	1.25502	51	1.70948	58	2.63743	59	1.97645	61	1.1089	64	0.466622
54	14	3.58197	21	3.00868	25	4.57602	35	0.605358	41	2.0159	48	4.40921	49	4.14742	51	4.60758	54	3.03607
57	17	4.39517	24	3.36156	28	2.36181	38	4.35921	44	5.05529	51	2.94025	52	2.20467	54	1.23699	57	0.520371
56	16	3.15913	23	0.448593	27	0.227777	37	1.72034	43	3.92768	50	0.523846	51	0.392753	53	0.221138	56	0.0941236
58	18	4.49163	25	4.54887	29	1.8978	39	1.53554	45	3.78595	52	0.863998	53	0.647407	55	0.363863	58	0.15401
46	6	3.60204	13	3.16362	17	5.01401	27	2.17167	33	1.65721	40	3.56041	41	3.35374	43	2.57163	46	1.08114
46	6	3.82946	13	4.52019	17	4.49652	27	3.7661	33	2.21905	40	3.05512	41	3.70384	43	4.73448	46	2.96294
19	-21	0.0308715	-14	0.219061	-10	0.69234	0	3.12782	6	5.85131	13	4.90353	14	4.53016	16	4.81382	19	3.13242
63	23	0.13601	30	1.01674	34	3.22304	44	1.42318	50	1.34875	57	0.809342	58	0.982644	60	1.599	63	2.07084
36	-4	1.79093	3	6.40644	7	5.87816	17	4.4079	23	2.71731	30	1.6829	31	1.86103	33	1.64476	36	0.691493
8	-32	0.00249526	-25	0.00377041	-21	0.00697731	-11	0.0868454	-5	0.482506	2	3.6267	3	4.76334	5	6.25388	8	4.21651
39	-1	3.84488	6	4.95166	10	2.83786	20	3.41125	26	4.23123	33	1.78876	34	1.85355	36	2.46941	39	1.03805
38	-2	1.57377	5	5.28276	9	4.66279	19	2.37369	25	2.86154	32	3.59679	33	3.17951	35	3.11895	38	1.31293
56	16	4.27927	23	2.64409	27	3.53147	37	3.85349	43	1.92045	50	3.31269	51	2.997	53	3.10774	56	1.30816
55	15	4.32629	22	3.24866	26	2.12009	36	0.608973	42	2.80827	49	1.87807	50	2.3055	52	3.7739	55	2.73736
26	-14	0.0110066	-7	0.0683455	-3	0.212548	7	3.77926	13	4.03213	20	4.55874	21	4.25957	23	3.24739	26	1.36773
30	-10	0.165626	-3	1.24144	1	3.91605	11	4.38703	17	3.73579	24	4.0476	25	3.76898	27	2.85699	30	1.20171
53	13	4.58273	20	4.1994	24	4.84014	34	2.03253	40	5.01568	47	4.95465	48	4.93364	50	5.08558	53	3.01608
52	12	4.13732	19	1.71634	23	0.623509	33	1.69167	39	3.93373	46	2.03003	47	2.41902	49	3.83506	52	2.76394
40	0	3.52945	7	2.95994	11	4.5005	21	0.337723	27	0.517061	34	3.55946	35	3.25588	37	3.45247	40	1.45569
38	-2	4.86834	5	6.31691	9	5.36088	19	3.19007	25	3.83115	32	1.98265	33	2.17338	35	3.13018	38	2.19396
71	31	3.4073	38	1.46918	42	3.41836	52	4.55662	58	4.55314	65	4.70185	66	4.67218	68	4.61534	71	1.97406
43	3	4.91504	10	6.4224	14	5.70002	24	3.75239	30	3.9104	37	3.37874	38	3.05847	40	2.24354	43	0.942994
35	-5	1.22463	2	3.01765	6	2.16699	16	1.7175	22	3.70125	29	0.492683	30	0.369423	32	0.208062	35	0.0886371
37	-3	4.00123	4	5.66011	8	5.24934	18	2.0082	24	4.83162	31	3.90257	32	3.52974	34	2.58696	37	1.0876
34	-6	0.560106	1	4.18703	5	4.15496	15	3.48723	21	3.3106	28	1.94515	29	2.35562	31	3.80092	34	2.74909
8	-32	0.00327128	-25	0.00965803	-21	0.0257202	-11	0.42575	-5	2.40633	2	5.26373	3	4.97707	5	5.48035	8	3.69309
29	-11	0.167373	-4	1.25468	0	3.95615	10	4.62213	16	4.93817	23	4.08784	24	3.58767	26	3.43912	29	1.44994
57	17	3.75107	24	4.28818	28	3.8841	38	0.564163	44	2.00866	51	4.40834	52	4.14675	54	4.60722	57	3.0359
56	16	4.15345	23	1.84689	27	1.03931	37	1.21508	43	1.91208	50	2.9093	51	3.50642	53	4.24323	56	1.80322
51	11	4.01585	18	5.74693	22	5.5454	32	1.70906	38	3.79774	45	2.07956	46	2.2933	48	3.32632	51	2.33793
50	10	1.15464	17	2.4439	21	3.88695	31	1.52421	37	2.82644	44	0.925907	45	1.02291	47	1.49073	50	1.85082
46	6	4.09302	13	5.79082	17	5.45514	27	4.40063	33	5.11536	40	4.72038	41	4.68683	43	4.81694	46	2.83355
32	-8	0.13881	-1	1.03798	3	3.28939	13	1.78514	19	3.29366	26	4.33107	27	3.84646	29	3.78263	32	1.59886
48	8	4.13545	15	1.70122	19	0.575344	29	0.820832	35	4.42364	42	2.84558	43	3.22328	45	3.44652	48	2.5963
22	-18	0.00438354	-11	0.0180968	-7	0.0525844	3	0.911502	9	5.0207	16	3.80749	17	2.8665	19	1.60973	22	0.676792
31	-9	0.158465	-2	1.1871	2	3.75057	12	2.31713	18	1.68439	25	2.72553	26	2.04275	28	1.1461	31	0.482233
69	29	1.13517	36	2.2966	40	3.4329	50	0.953907	56	4.31484	63	1.97508	64	2.06632	66	2.79121	69	1.17387
70	30	3.32404	37	1.36715	41	3.12686	51	0.537868	57	2.09676	64	4.48759	65	4.15424	67	3.13189	70	1.31844
53	13	3.55531	20	2.98174	24	4.53095	34	0.32603	40	0.440187	47	2.98528	48	3.95713	50	5.37232	53	3.47898
27	-13	0.14489	-6	1.08411	-2	3.433	8	3.97159	14	5.08143	21	4.33094	22	3.81007	24	3.6605	27	1.54564
54	14	3.30602	21	1.40617	25	3.25789	35	3.35537	41	3.05809	48	0.405872	49	0.304432	51	0.171637	54	0.0733533
51	11	4.27519	18	2.61083	22	3.42779	32	1.95539	38	4.84482	45	2.16678	46	2.30872	48	1.98162	51	0.832924
75	35	3.62708	42	3.177	46	5.01925	56	1.59847	62	3.09969	69	3.92213	70	3.72501	72	4.24176	75	2.80137
60	20	3.42096	27	2.11897	31	1.88333	41	1.52874	47	2.69078	54	1.32204	55	1.31947	57	1.65691	60	1.92051
30	-10	0.397848	-3	2.99798	1	5.35395	11	5.06446	17	4.15579	24	2.60358	25	1.95099	27	1.09462	30	0.460629
31	-9	0.251397	-2	1.89199	2	2.06262	12	4.52832	18	3.58966	25	4.13096	26	3.65523	28	3.57321	31	1.50779
61	21	3.53364	28	3.34245	32	1.05574	42	0.0753835	48	0.0969981	55	0.644353	56	0.859126	58	1.52979	61	2.04183
31	-9	0.135555	-2	1.01329	2	3.21224	12	0.795756	18	3.52415	25	4.4956	26	4.21097	28	3.21863	31	1.35544
34	-6	0.141667	1	1.05966	5	3.35696	15	3.45119	21	2.42696	28	3.2597	29	2.44666	31	1.37299	34	0.577439
70	30	3.62965	37	3.19684	41	5.07354	51	2.75692	57	4.80393	64	2.90213	65	2.17588	67	1.22083	70	0.513588
60	20	4.38909	27	3.31229	31	2.20197	41	1.52271	47	2.83179	54	3.32263	55	3.99305	57	5.04507	60	3.17541
54	14	4.41133	21	3.49205	25	2.78547	35	4.51014	41	2.97748	48	2.64941	49	1.98546	51	1.11395	54	0.468743
26	-14	0.148504	-7	1.11153	-3	3.51798	7	5.00265	13	5.73611	20	3.85406	21	3.18683	23	2.59163	26	2.16023
28	-12	0.161077	-5	1.20692	-1	3.81112	9	2.95829	15	5.1017	22	1.08016	23	0.809236	25	0.454564	28	0.192067
8	-32	0.00249526	-25	0.00377041	-21	0.00697731	-11	0.0868454	-5	0.482506	2	3.6267	3	4.76334	5	6.25388	8	4.21651
9	-31	0.00335423	-24	0.0102874	-20	0.0277236	-10	0.461976	-4	2.61119	3	6.31176	4	6.39097	6	6.66102	9	4.33191
36	-4	1.66964	3	5.8388	7	3.59247	17	4.04326	23	4.2526	30	2.82243	31	2.11576	33	1.18707	36	0.499425
28	-12	0.165129	-5	1.23767	-1	3.90462	9	4.18612	15	2.52438	22	3.60945	23	3.01882	25	2.55164	28	2.21718
38	-2	1.44427	5	4.43193	9	1.62699	19	4.2795	25	3.44389	32	4.3342	33	4.03885	35	4.41189	38	2.87807
12	-28	0.00388102	-21	0.0142841	-17	0.0404471	-7	0.692039	-1	3.89028	6	5.67563	7	5.69568	9	5.70252	12	2.52669
8	-32	0.00250475	-25	0.00384238	-21	0.0072064	-11	0.0909878	-5	0.506035	2	3.79862	3	3.25631	5	2.94614	8	2.73217
37	-3	4.89827	4	6.33494	8	5.33732	18	1.93169	24	4.66237	31	4.32	32	4.18991	34	4.0021	37	1.69543
13	-27	0.0039227	-20	0.0146003	-16	0.0414536	-6	0.710239	0	3.98854	7	6.10134	8	6.23986	10	6.58752	13	4.27794
72	32	1.26259	39	3.11404	43	2.25104	53	2.1005	59	5.46975	66	4.86202	67	4.60547	69	4.03458	72	2.7093
21	-19	0.0129733	-12	0.0832674	-8	0.260051	2	4.58008	8	3.30664	15	0.878625	16	0.658357	18	0.370001	21	0.156585
23	-17	0.0346208	-10	0.247506	-6	0.782894	4	4.73977	10	5.20397	17	4.34883	18	3.82399	20	3.66836	23	1.54905
19	-21	0.0140824	-14	0.0916816	-10	0.286837	0	5.0043	6	5.18524	13	5.69429	14	5.78776	16	6.09408	19	3.80792
16	-24	0.0145328	-17	0.095099	-13	0.297716	-3	5.16946	3	6.02687	10	3.98327	11	4.56518	13	5.49135	16	3.46871
49	9	4.48693	16	4.09477	20	4.69481	30	0.991731	36	4.13312	43	4.02102	44	3.66039	46	2.70332	49	1.13672

## Sheet: Strain1
A/HK/1968	A/Eng/1972	A/Vic/1975	A/Tex/1977	A/Ban/1979	A/Sic/1985	A/Bei/1989	A/Bei/1992	A/Wuh/1995	A/Syd/1997	A/Fuj/2002	A/Cal/2004	A/Wis/2005	A/Bris/2007
3.49053	0.970717	0.364423	0	0.101346	0	0.0046573	0	0.00071074	0	8.0348e-05	4.07193e-05	2.78572e-05	1.41176e-05
0	0	0	0.234006	0.118591	0	0.0054498	0.00204594	0	0.000421485	0	4.76482e-05	0	0
3.48538	0.969284	0	0.199682	0	0	0	0.00204695	0	0.000421692	8.68729e-05	4.4026e-05	0	0
3.47852	0.967377	0	0	0	0	0	0	0.000899221	0	0	0	0	0
3.48538	0	0.394017	0.199682	0	0.0167221	0	0.00189041	0	0	0	4.76717e-05	0	1.78967e-05
0	0	0	0.234122	0.11865	0	0.00545248	0	0.000832091	0.000421692	8.68729e-05	4.4026e-05	0	0
3.47852	0	0	0	0	0	0	0	0.000973682	0.000493449	0	0	0	0
3.48882	0	0.394405	0.199879	0	0	0	0.00204897	0.000769215	0.000389828	8.03085e-05	4.06992e-05	0	1.52791e-05
0	0	0	0	0	0	0	0.00259489	0.000974162	0	0.000110127	0	0	2.26874e-05
0	0	0.427064	0.21643	0.109684	0	-1.11022e-16	0.00204897	1.11022e-16	0.000422108	8.69585e-05	4.40694e-05	3.01491e-05	1.52791e-05
3.48195	0	0.393629	0	0	0.018089	0	0	0.000831272	0.000421277	0	0	0	0
3.48538	0	0.394017	0	0	0	0	0.00221645	0.000832091	0	9.40666e-05	4.76717e-05	0	1.78967e-05
3.48367	0	0	0.216111	0.109522	0.0167139	0	0	0.00076808	0.000389252	0	0	0	0
3.48195	0.96833	0	0	0	0.018089	0	0	0	0.000456162	0	0	0	2.09627e-05
0	0	0	0	0	0	0	0	0	0.000578554	0.000119188	0	4.47451e-05	0
3.48367	0	0	0	0.118591	0	0.0054498	0	0.000831681	0	9.40203e-05	0	0	1.93691e-05
0	1.048	0.393435	0	0	0	0	0	0	0	0.000110127	0	0	2.26874e-05
3.49225	0	0.394794	0	0.109792	0.0167551	0.00465959	0	0.00071109	0.000360371	7.424e-05	3.76238e-05	2.57395e-05	1.30444e-05
0	1.04748	0	0	0	0	0	0.00239526	0.000899221	0	0	0	0	0
3.47681	0	0	0	0	0	0	0	0.000973203	0	0	0	0	0
0	0	0	0	0	0.0212088	0	0.00239762	0.000900107	0	0.000101756	0	3.82007e-05	0
0	1.04903	0.393823	0	0.109522	0	0.00503303	0	0.00076808	0.000389252	0	0	0	0
3.48367	0	0	0.216111	0.109522	0	0.00503303	0	-4.44089e-16	0.000421485	0	0	3.52967e-05	0
0	0	0	0	0	0	0.00639287	0.00239999	0.000900994	0.000456611	9.40666e-05	4.76717e-05	3.26135e-05	0
0	0	0	0	0	0	0	0.00259872	0.000975602	0.000494422	0.000101856	5.16192e-05	3.53141e-05	1.78967e-05
0	0	0	0	0	0.0212088	0.00589817	0	0.000900107	0.000456162	9.3974e-05	0	-3.46945e-18	0
0	0	0	0	0	0	0	0	0.00105535	0	0.000119305	6.04624e-05	4.1364e-05	2.09627e-05
3.48538	0	0	0.216217	0.109576	0	0	0	0.000832091	0.000421692	8.68729e-05	4.4026e-05	0	0
3.4871	0	0	0.216324	0	0.0181158	0.00503799	0.00189134	0.00071004	0	8.02689e-05	4.06792e-05	0	0
3.48538	0	0	0	0.11865	0	0	0.00221645	0.000832091	0.000421692	0	4.76717e-05	3.26135e-05	0
3.48538	0.969284	0	0	0.109576	0.0167221	0	0	0.000768458	0	8.88178e-16	4.76717e-05	3.26135e-05	0
3.47852	0	0.393241	0.199289	0	0	0	0	0	0	0	0	0	0
0	0	0	0	0	0.0212193	0.00590108	0.00221536	0	0.000456387	9.40203e-05	4.76482e-05	0	0
3.48195	0.96833	0	0.199486	0	0.0167057	0	0.00188855	0	0	0	0	0	0
0	1.04748	0	0	0	0.0195676	0	0	0	0.000493449	-2.22045e-16	0	0	0
0	0	0	0.233431	0	0	0	0	0	0	0	0	0	0
3.48538	0.969284	0	0.199682	0	0	0	0	0.000832091	0.000421692	8.68729e-05	4.4026e-05	0	0
3.48538	0	0	0	0.11865	0	0	0.00221645	4.44089e-16	0.000456611	9.40666e-05	0	3.53141e-05	1.78967e-05
0	0	0	0.233891	0	0.0195869	0	0.00221427	0	0.000456162	9.3974e-05	0	0	0
0	0	0	0	0	0	0	0	0	0	0	7.08205e-05	4.84503e-05	2.45539e-05
3.48882	0	0.394405	0	0	0.0181247	0.00504047	0	0.000769215	0.000389828	8.03085e-05	0	3.01491e-05	1.52791e-05
3.48367	0.968807	0	0	0.109522	0	0	0	0.000831681	0.000421485	8.68302e-05	0	0	0
3.48195	0	0	0.216004	0.109468	0	-4.44089e-16	0.00204493	0.000767701	0	0	0	-4.44089e-16	0
3.47852	0	0.393241	0	0	0	0	0	0	0.000493449	0	0	0	0
0	0	0	0	0	0	0	0	0	0.000578839	0.000119247	0	4.47671e-05	2.26874e-05
3.48195	0	0.393629	0.199486	0	0.0167057	0	0	0	0	9.3974e-05	0	0	0
0	0	0	0	0.128411	0	0.00590108	0.00221536	0	0.000456387	9.40203e-05	4.76482e-05	0	0
0	1.05006	0	0	0.118708	0	0	0.00221754	0.000832501	0	9.41129e-05	4.76951e-05	3.26296e-05	1.65362e-05
0	0	0	0	0.128475	0.0196062	0	0.00221645	0.000832091	0.000421692	8.68729e-05	0	0	1.78967e-05
3.47852	0	0	0	0.118416	0	0	0	0	0	0	6.04028e-05	0	0
0	1.0511	0.394599	0	0.109738	0.0167469	0	0.00189321	0.00071074	0.000360193	7.42035e-05	0	2.78572e-05	1.41176e-05
0	0	0	0	0	0	0	0	0	0.000579124	0.000119305	6.04624e-05	4.1364e-05	2.09627e-05
0	1.0511	0.394599	0.199978	0	0.0167469	0.0046573	0	0.00071074	0	8.0348e-05	4.07193e-05	2.78572e-05	1.41176e-05
3.47681	0	0	0	0.118358	0	0	0	0	0	0	0	0	0
3.48367	0	0	0	0.118591	0	0.0054498	0	0	0.000456387	9.40203e-05	0	0	1.93691e-05
0	1.04851	0	0.216004	0	0.018089	2.22045e-16	0.00204493	0	0.000421277	-2.22045e-16	0	2.22045e-16	0
0	0	0	0.233661	0	0.0195676	0	0	0.000899221	0	0	0	0	0
3.48538	0.969284	0	0	0	0.0181068	0	0.00204695	0	0.000421692	8.68729e-05	0	0	1.78967e-05
0	0	0	0	0	0.0212088	0	0	0.000974641	0.000493935	0.000101756	5.15684e-05	0	0
3.4871	0.969761	0	0	0.10963	0.0167304	0	0.00189134	0.00071004	0.000359839	7.41305e-05	0	0	0
3.48367	0.968807	0	0	0.109522	0	0	0.00204594	0.00076808	0.000389252	0	0	0	0
0	0	0	0	0	0	0	0.00259361	0.000973682	0	0.000110073	0	0	0
3.4871	0	0	0.216324	0.10963	0	0.00503799	0	0.000768836	0.000389636	8.02689e-05	0	3.01342e-05	0
0	0	0	0	0	0	0.00639287	0	0.000975602	0.000494422	0.000101856	5.16192e-05	3.53141e-05	1.78967e-05
3.48024	0	0	0	0	0	0	0.00239644	0	0.000493692	0.000101706	0	0	0
3.48195	0.96833	0	0.199486	0	0	0	0	0.000831272	0.000421277	0	0	0	0
0	0	0	0	0	0	0	0.00259744	0.000975121	0.000494178	0.000101806	5.15938e-05	0	1.93691e-05
0	0	0	0	0	0	0	0.00259616	0.000974641	0	0.000110182	5.58386e-05	0	2.09627e-05
3.48024	0	0	0	0	0.0195773	0.00544443	0	0.000830863	0	0	0	-4.44089e-16	0
3.49053	0.970717	0	0.199978	0	0	0	0.00204998	0.000769594	0.00039002	8.0348e-05	4.07193e-05	2.78572e-05	1.41176e-05
0	0	0	0	0	0	0	0	0.00105483	0	0	6.54368e-05	4.47671e-05	2.26874e-05
3.48882	0	0.394405	0.199879	0	0	0	0	0.000832911	0.000422108	8.69585e-05	4.40694e-05	3.01491e-05	1.52791e-05
0	0	0	0	0	0	0	0.00259616	0.000974641	0	0.000110182	0	4.1364e-05	2.09627e-05
3.48195	0	0	0	0.118533	0	0	0	0.000900107	0	0	0	4.1364e-05	2.09627e-05
0	0	0	0	0.128538	0.0196159	0.00545517	0.00204796	0.000768836	0.000389636	8.02689e-05	0	0	1.65362e-05
0	1.05006	0	0	0.118708	0	0	0.00221754	0.000832501	0	9.41129e-05	4.76951e-05	3.26296e-05	1.65362e-05
0	0	0	0	0.128601	0	0.0059098	0.00221863	0.000832911	0.000422108	8.69585e-05	4.40694e-05	3.01491e-05	1.52791e-05
0	0	0	0	0.128348	0.0195869	0	0	0.000900107	0.000456162	9.3974e-05	0	0	0
0	0	0	0	0.128411	0	0.00590108	0	0.00090055	0.000456387	0	5.15938e-05	0	1.93691e-05
0	0	0	0	0.128475	0.0196062	0.00545248	0.00204695	0.000768458	0	8.68729e-05	4.4026e-05	0	0
3.48195	0	0	0.216004	0	0	0	0	0	0.000493935	0.000101756	0	0	2.09627e-05
3.48538	0.969284	0	0.199682	0	0.0167221	0	0.00189041	0.000709691	0	8.02294e-05	0	0	0
3.48024	0	0	0	0.118474	0	0	0	0	0	0	6.04326e-05	4.13436e-05	0
3.48538	0.969284	0.363885	0	0.101196	0	0	0.00189041	0	0.000389444	8.02294e-05	0	0	0
3.47852	0	0	0	0	0	0	0.00239526	0	0.000493449	0	0	0	0
3.4871	0.969761	0.364064	0.184503	0.0935034	0	0	0	0.00071004	0.000359839	0	0	0	1.65362e-05
3.48882	0.970239	0	0	0.109684	0	0.00504047	0.00189227	0	0	8.69585e-05	4.40694e-05	3.01491e-05	1.52791e-05
3.48538	0	0.394017	0.199682	0.101196	0	0	0	0.000768458	0	0	0	3.53141e-05	1.78967e-05
0	0	0	0	0	0.0212297	0.00590398	0	0.000900994	0.000456611	9.40666e-05	4.76717e-05	0	1.78967e-05
0	0	0	0	0.128222	0	0	0	0.000973682	0	0.000110073	0	0	0
0	0	0.426644	0	0.11865	0.0181068	0.00503551	0.00189041	0.000709691	0.000359662	0	0	0	0
0	0	0	0	0	0	0	0	0	0.000578839	0.000119247	6.04326e-05	0	2.26874e-05
0	1.04955	0	0.216217	0	0.0181068	0	0	0.000832091	0.000421692	8.68729e-05	0	3.26135e-05	0
0	1.05006	0.394211	0	0.10963	0	0	0	0.000832501	0.0004219	8.69157e-05	4.40477e-05	0	1.65362e-05
3.48195	0.96833	0	0.199486	0	0.0167057	0	0	0	0	0	5.15684e-05	0	0
3.48024	0	0	0.215898	0	0	0	0	0.000899664	0	0.000101706	0	0	0
0	0	0	0	0	0	0.00638658	0	0.000974641	0.000493935	0	5.58386e-05	3.82007e-05	0
0	0	0	0	0.128348	0	0.00589817	0.00221427	0	0	0.000101756	0	3.82007e-05	0
3.48882	0	0	0.21643	0	0.0181247	0	0.00204897	0.000769215	0	8.69585e-05	4.40694e-05	3.01491e-05	1.52791e-05
3.48024	0	0	0	0	0	0	0.00239644	0	0.000493692	0	5.58111e-05	0	0
3.48367	0	0.393823	0.199584	0	0.0167139	0	0	0	0	9.40203e-05	0	3.52967e-05	0
3.48538	0.969284	0.363885	0.184412	0	0	0	0	0.000768458	0	0	0	3.53141e-05	1.78967e-05
3.48538	0	0	0	0.11865	0.0181068	0.00503551	0	0.000768458	0.000389444	0	4.4026e-05	4.44089e-16	0
3.4871	0	0	0.216324	0.10963	0	0	0.00204796	0.000768836	0.000389636	8.02689e-05	0	0	1.65362e-05
0	1.04955	0.394017	0.199682	0	0.0167221	0	0.00189041	0	0	8.68729e-05	0	0	1.78967e-05
3.49053	0.970717	0.364423	0	0.101346	0.0154662	0	0	0.00071074	0.000360193	7.42035e-05	3.76053e-05	2.57268e-05	0
0	0	0	0.234122	0.11865	0.0181068	0.00503551	0.00189041	0	0	5.55112e-17	4.76717e-05	3.26135e-05	0
0	0	0	0	0	0	0	0	0	0	0.000129121	6.54368e-05	4.47671e-05	2.26874e-05
0	0	0	0	0.128411	0	0.00590108	0	0.00090055	0.000456387	9.40203e-05	4.76482e-05	0	0
3.48367	0.968807	0	0	0	0	0	0	0	0.000494178	0	5.58661e-05	3.82195e-05	1.93691e-05
3.48024	0	0	0	0	0.0195773	0	0	0	0	0.000110127	0	0	2.26874e-05
0	1.04903	0.393823	0.199584	2.22045e-16	0	-2.22045e-16	0.00204594	2.22045e-16	0	0	5.15938e-05	-2.22045e-16	1.93691e-05
3.48538	0	0	0.216217	0.109576	0	0	0.00204695	0.000768458	0	0	0	3.53141e-05	1.78967e-05
3.49053	0.970717	0	0.199978	0.101346	0.0154662	0.00430114	0	0.000656387	0	7.42035e-05	0	2.78572e-05	1.41176e-05
0	0	0	0	0.128222	0	0.00589237	0	0	0	0	6.04028e-05	0	0
3.48538	0.969284	0	0	0	0	0	0	0.000900994	0.000456611	0	5.16192e-05	3.53141e-05	1.78967e-05
0	0	0	0	0	0	0	0.00259489	0.000974162	0.000493692	0	5.58111e-05	8.67362e-19	0
0	0	0.425804	0	0	0	0.00589237	0	0	0	0	6.04028e-05	-5.55112e-17	0
0	1.04851	0	0.216004	0	0	0	0.00221427	0.000831272	0	9.3974e-05	0	0	0
3.48538	0	0	0.216217	0.109576	0	0	0	0.000832091	0.000421692	8.68729e-05	4.4026e-05	0	0
3.4871	0.969761	0.364064	0.184503	0	0	0	0.00189134	0	0	8.69157e-05	4.40477e-05	0	1.65362e-05
0	0	0	0	0.128475	0.0196062	0.00545248	0.00204695	0.000768458	0	8.68729e-05	4.4026e-05	0	0
3.48195	0	0	0	0.118533	0.018089	0	0.00204493	0.000767701	0	0	0	0	0
3.48538	0	0.394017	0	0	0.0181068	0	0.00204695	0	0.000421692	0	0	3.53141e-05	1.78967e-05
3.4871	0	0	0.216324	0.10963	0.0167304	0	0.00189134	0	0.000389636	8.02689e-05	4.06792e-05	0	0
3.48538	0.969284	0	0	0	0	0.00545248	0.00204695	0.000768458	0.000389444	0	0	3.26135e-05	0
0	0	0	0.234122	0.11865	0.0181068	0.00503551	0.00189041	0	0.000389444	0	0	0	1.78967e-05
0	0	0	0	0.128411	0	0.00590108	0	0.00090055	0.000456387	9.40203e-05	0	0	1.93691e-05
0	0	0	0.233661	0.118416	0	0	0	0	0	0	6.04028e-05	0	0
0	0	0	0	0.128348	0.0195869	0	0	0	0.000493935	0	5.58386e-05	0	2.09627e-05
0	0	0	0.234006	0.118591	0.0180979	0	0	0.000831681	0	9.40203e-05	0	0	1.93691e-05
3.48882	0.970239	0.364243	0	0.101296	0	0.00465501	0	0.00071039	0	0	4.40694e-05	3.01491e-05	1.52791e-05
3.4871	0.969761	0	0	0	0.0181158	0	0	0.000832501	0.0004219	0	4.76951e-05	3.26296e-05	1.65362e-05
3.48195	0.96833	0	0	0	0.018089	0.00503055	0	0	0	9.3974e-05	0	-8.88178e-16	0
0	0	0	0	0	0.0212297	0.00590398	0	0.000900994	0.000456611	9.40666e-05	0	3.53141e-05	1.78967e-05
0	0	0	0	0.128348	0.0195869	0	0.00221427	0.000831272	0.000421277	0	0	0	0
0	0	0	0	0	0	0	0	0	0	0.000129121	6.54368e-05	4.47671e-05	2.26874e-05
0	0	0	0	0	0	0	0	0	0	0	7.08205e-05	4.84503e-05	2.45539e-05
3.49053	0	0	0.216537	0.109738	0.0167469	0.0046573	0.00174843	0.000656387	0.000332648	6.85289e-05	3.47295e-05	-4.44089e-16	0
0	0	0	0	0.128348	0	0	0.00239762	0	0.000493935	0	5.58386e-05	0	2.09627e-05
3.48882	0	0.394405	0.199879	0	0	0.00504047	0	0	0.000422108	8.69585e-05	4.40694e-05	3.01491e-05	1.52791e-05
0	0	0	0	0	0	0	0	0.00105535	0	0.000119305	6.04624e-05	4.1364e-05	2.09627e-05
0	0	0	0	0	0	0	0	0	0	0.000129058	0	4.84503e-05	2.45539e-05
3.49225	0.971195	0	0.200076	0.101396	0	0.00465959	0	0.00071109	0.000360371	7.424e-05	3.76238e-05	2.57395e-05	1.30444e-05
0	0	0	0	0	0	0	0	0.00105535	0	0.000119305	6.04624e-05	4.1364e-05	2.09627e-05
0	1.04903	0	0.216111	0	0	0	0	0.00090055	0.000456387	9.40203e-05	0	0	1.93691e-05
0	0	0	0	0	0.0211984	0.00589527	0	0	0.000493692	0	0	4.13436e-05	0
0	0	0	0	0	0.0212193	0.00590108	0	0.00090055	0.000456387	9.40203e-05	4.76482e-05	0	0
0	0	0	0	0	0.0212402	0.00590689	0.00221754	0.000832501	0	9.41129e-05	4.76951e-05	3.26296e-05	1.65362e-05
0	0	0	0	0	0	0.00639602	0.00240117	0.000901437	0.000456836	9.41129e-05	4.76951e-05	3.26296e-05	1.65362e-05
3.48538	0.969284	0	0	0.109576	0.0167221	0	0	0	0.000421692	8.68729e-05	4.4026e-05	0	0

## Sheet: Strain2
A/HK/1968	A/Eng/1972	A/Vic/1975	A/Tex/1977	A/Ban/1979	A/Sic/1985	A/Bei/1989	A/Bei/1992	A/Wuh/1995	A/Syd/1997	A/Fuj/2002	A/Cal/2004	A/Wis/2005	A/Bris/2007
1.0511	3.2236	1.21019	0	0.336554	0	0.0154662	0	0.00236026	0	0.000266823	0.000135222	9.25093e-05	4.68825e-05
0	0	0	0.777098	0.393823	0	0.0180979	0.00679425	0	0.00139969	0	0.000158232	-2.22045e-16	0
1.04955	3.21884	0	0.663114	0	0	0	0.0067976	0	0.00140037	0.000288491	0.000146204	0	0
1.04748	3.21251	0	0	0	0	0	0	0.00298617	0	0	0	0	0
1.04955	0	1.30847	0.663114	4.44089e-16	0.0555316	-4.44089e-16	0.00627776	8.88178e-16	0	-4.44089e-16	0.00015831	-4.44089e-16	5.94322e-05
0	0	0	0.777481	0.394017	0	0.0181068	0	0.00276324	0.00140037	0.000288491	0.000146204	2.22045e-16	0
1.04748	0	0	0	0	0	0	0	0.00323345	0.00163867	0	0	0	0
1.05058	0	1.30976	0.663767	0	0	0	0.0068043	0.00255444	0.00129456	0.000266692	0.000135156	0	5.07397e-05
0	0	0	0	0	0	0	0.00861721	0.00323504	0	0.000365716	0	0	7.53412e-05
0	0	1.41821	0.718731	0.364243	0	0	0.0068043	0	0.00140175	0.000288776	0.000146348	0.00010012	5.07397e-05
1.04851	0	1.30718	0	0	0.0600708	0	0	0.00276052	0.001399	0	0	0	0
1.04955	0	1.30847	0	0	0	0	0.00736049	0.00276324	0	0.00031238	0.00015831	0	5.94322e-05
1.04903	0	0	0.71767	0.363706	0.0555043	4.44089e-16	0	0.00255067	0.00129265	-4.44089e-16	0	4.44089e-16	0
1.04851	3.21567	0	0	0	0.0600708	0	0	0	0.00151484	8.88178e-16	0	0	6.96138e-05
0	0	0	0	0	0	0	0	0	0.00192129	0.000395805	0	0.000148591	-4.33681e-19
1.04903	0	0	0	0.393823	0	0.0180979	0	0.00276188	0	0.000312227	0	-2.22045e-16	6.43218e-05
0	3.48024	1.30654	0	0	0	0	0	0	0	0.000365716	0	0	7.53412e-05
1.05162	0	1.31105	0	0.364602	0.0556411	0.0154738	0	0.00236142	0.00119674	0.00024654	0.000124943	8.54769e-05	4.33185e-05
0	3.47852	0	0	0	0	0	0.0079543	0.00298617	0	0	0	0	0
1.04697	0	0	0	0	0	0	0	0.00323185	0	0	0	0	0
0	0	0	0	0	0.0704312	0	0.00796214	0.00298911	0	0.000337915	0	0.000126859	0
0	3.48367	1.30782	0	0.363706	0	0.0167139	0	0.00255067	0.00129265	0	0	8.88178e-16	0
1.04903	0	0	0.71767	0.363706	0	0.0167139	0	0	0.00139969	0	0	0.000117215	0
0	0	0	0	0	0	0.0212297	0.00796998	0.00299206	0.00151633	0.00031238	0.00015831	0.000108304	0
0	0	0	0	0	0	0	0.00862995	0.00323982	0.0016419	0.000338247	0.000171419	0.000117273	5.94322e-05
0	0	0	0	0	0.0704312	0.0195869	0	0.00298911	0.00151484	0.000312073	0	0	0
0	0	0	0	0	0	0	0	0.00350465	0	0.000396195	0.000200786	0.000137363	6.96138e-05
1.04955	0	0	0.718024	0.363885	0	0	0	0.00276324	0.00140037	0.000288491	0.000146204	0	0
1.05006	0	0	0.718378	0	0.0601596	0.0167304	0.00628085	0.00235793	0	0.000266561	0.000135089	0	0
1.04955	0	0	0	0.394017	0	0	0.00736049	0.00276324	0.00140037	0	0.00015831	0.000108304	0
1.04955	3.21884	0	0	0.363885	0.0555316	0	0	0.00255193	0	0	0.00015831	0.000108304	0
1.04748	0	1.30589	0.661809	0	0	0	0	0	0	0	0	0	0
0	0	0	0	0	0.0704659	0.0195966	0.00735686	0	0.00151559	0.000312227	0.000158232	0	0
1.04851	3.21567	0	0.662461	0	0.055477	0	0.00627158	0	0	0	0	0	0
0	3.47852	0	0	0	0.064981	0	0	0	0.00163867	4.44089e-16	0	0	0
0	0	0	0.775187	0	0	0	0	0	0	0	0	0	0
1.04955	3.21884	0	0.663114	0	0	0	0	0.00276324	0.00140037	0.000288491	0.000146204	0	0
1.04955	0	0	0	0.394017	0	0	0.00736049	-2.22045e-16	0.00151633	0.00031238	0	0.000117273	5.94322e-05
0	0	0	0.776716	0	0.0650451	0	0.00735324	0	0.00151484	0.000312073	0	0	0
0	0	0	0	0	0	0	0	0	0	0	0.000235184	0.000160896	8.15398e-05
1.05058	0	1.30976	0	0	0.0601892	0.0167386	0	0.00255444	0.00129456	0.000266692	0	0.00010012	5.07397e-05
1.04903	3.21726	0	0	0.363706	0	0	0	0.00276188	0.00139969	0.000288349	0	0	0
1.04851	0	0	0.717317	0.363527	0	0	0.00679091	0.00254942	0	0	0	0	0
1.04748	0	1.30589	0	0	0	0	0	0	0.00163867	0	0	0	0
0	0	0	0	0	0	0	0	0	0.00192223	0.000396	0	0.000148665	7.53412e-05
1.04851	0	1.30718	0.662461	0	0.055477	0	0	0	0	0.000312073	0	0	0
0	0	0	0	0.426434	0	0.0195966	0.00735686	0	0.00151559	0.000312227	0.000158232	-5.55112e-17	0
0	3.4871	0	0	0.394211	0	0	0.00736411	0.00276461	0	0.000312534	0.000158388	0.000108358	5.49142e-05
0	0	0	0	0.426644	0.0651092	0	0.00736049	0.00276324	0.00140037	0.000288491	0	0	5.94322e-05
1.04748	0	0	0	0.393241	0	0	0	0	0	0	0.000200588	0	0
0	3.49053	1.3104	0	0.364423	0.0556137	0	0.00628704	0.00236026	0.00119615	0.000246418	0	9.25093e-05	4.68825e-05
0	0	0	0	0	0	0	0	0	0.00192318	0.000396195	0.000200786	0.000137363	6.96138e-05
0	3.49053	1.3104	0.664094	0	0.0556137	0.0154662	0	0.00236026	0	0.000266823	0.000135222	9.25093e-05	4.68825e-05
1.04697	0	0	0	0.393048	0	0	0	0	0	0	0	0	0
1.04903	0	0	0	0.393823	0	0.0180979	0	0	0.00151559	0.000312227	0	0	6.43218e-05
0	3.48195	0	0.717317	0	0.0600708	8.88178e-16	0.00679091	0	0.001399	0	0	8.88178e-16	0
0	0	0	0.775951	0	0.064981	0	0	0.00298617	0	0	0	0	0
1.04955	3.21884	0	0	0	0.06013	0	0.0067976	0	0.00140037	0.000288491	0	0	5.94322e-05
0	0	0	0	0	0.0704312	0	0	0.00323663	0.00164028	0.000337915	0.00017125	0	0
1.05006	3.22043	0	0	0.364064	0.055559	0	0.00628085	0.00235793	0.00119497	0.000246176	0	0	0
1.04903	3.21726	0	0	0.363706	0	0	0.00679425	0.00255067	0.00129265	0	0	0	0
0	0	0	0	0	0	0	0.00861297	0.00323345	0	0.000365536	0	0	0
1.05006	0	0	0.718378	0.364064	0	0.0167304	0	0.00255319	0.00129392	0.000266561	0	0.000100071	0
0	0	0	0	0	0	0.0212297	0	0.00323982	0.0016419	0.000338247	0.000171419	0.000117273	5.94322e-05
1.048	0	0	0	0	0	0	0.00795822	0	0.00163947	0.000337748	0	0	0
1.04851	3.21567	0	0.662461	0	0	0	0	0.00276052	0.001399	0	0	0	0
0	0	0	0	0	0	0	0.0086257	0.00323823	0.00164109	0.000338081	0.000171335	-1.73472e-18	6.43218e-05
0	0	0	0	0	0	0	0.00862145	0.00323663	0	0.000365896	0.000185431	0	6.96138e-05
1.048	0	0	0	0	0.065013	0.0180801	0	0.00275917	0	0	0	0	0
1.0511	3.2236	0	0.664094	0	0	0	0.00680765	0.0025557	0.00129519	0.000266823	0.000135222	9.25093e-05	4.68825e-05
0	0	0	0	0	0	0	0	0.00350292	0	0	0.000217305	0.000148665	7.53412e-05
1.05058	0	1.30976	0.663767	0	0	0	0	0.00276597	0.00140175	0.000288776	0.000146348	0.00010012	5.07397e-05
0	0	0	0	0	0	0	0.00862145	0.00323663	0	0.000365896	0	0.000137363	6.96138e-05
1.04851	0	0	0	0.393629	0	0	0	0.00298911	0	0	0	0.000137363	6.96138e-05
0	0	0	0	0.426854	0.0651412	0.0181158	0.00680095	0.00255319	0.00129392	0.000266561	0	0	5.49142e-05
0	3.4871	0	0	0.394211	0	0	0.00736411	0.00276461	0	0.000312534	0.000158388	0.000108358	5.49142e-05
0	0	0	0	0.427064	0	0.0196255	0.00736774	0.00276597	0.00140175	0.000288776	0.000146348	0.00010012	5.07397e-05
0	0	0	0	0.426224	0.0650451	0	0	0.00298911	0.00151484	0.000312073	0	0	0
0	0	0	0	0.426434	0	0.0195966	0	0.00299059	0.00151559	0	0.000171335	0	6.43218e-05
0	0	0	0	0.426644	0.0651092	0.0181068	0.0067976	0.00255193	0	0.000288491	0.000146204	0	0
1.04851	0	0	0.717317	0	0	0	0	0	0.00164028	0.000337915	0	0	6.96138e-05
1.04955	3.21884	0	0.663114	0	0.0555316	8.88178e-16	0.00627776	0.00235677	0	0.000266429	0	8.88178e-16	0
1.048	0	0	0	0.393435	0	0	0	0	0	0	0.000200687	0.000137296	0
1.04955	3.21884	1.2084	0	0.336057	0	0	0.00627776	0	0.00129328	0.000266429	0	0	0
1.04748	0	0	0	0	0	0	0.0079543	0	0.00163867	0	0	0	0
1.05006	3.22043	1.209	0.612704	0.31051	0	8.88178e-16	0	0.00235793	0.00119497	0	0	8.88178e-16	5.49142e-05
1.05058	3.22201	0	0	0.364243	0	0.0167386	0.00628395	0	0	0.000288776	0.000146348	0.00010012	5.07397e-05
1.04955	0	1.30847	0.663114	0.336057	0	-4.44089e-16	0	0.00255193	0	0	0	0.000117273	5.94322e-05
0	0	0	0	0	0.0705006	0.0196062	0	0.00299206	0.00151633	0.00031238	0.00015831	-1.38778e-17	5.94322e-05
0	0	0	0	0.425804	0	0	0	0.00323345	0	0.000365536	0	0	0
0	0	1.41682	0	0.394017	0.06013	0.0167221	0.00627776	0.00235677	0.00119438	0	0	0	0
0	0	0	0	0	0	0	0	0	0.00192223	0.000396	0.000200687	0	7.53412e-05
0	3.48538	0	0.718024	0	0.06013	0	0	0.00276324	0.00140037	0.000288491	0	0.000108304	0
0	3.4871	1.30911	0	0.364064	0	0	0	0.00276461	0.00140106	0.000288634	0.000146276	0	5.49142e-05
1.04851	3.21567	0	0.662461	0	0.055477	0	0	0	0	0	0.00017125	0	0
1.048	0	0	0.716964	0	0	0	0	0.00298764	0	0.000337748	0	0	0
0	0	0	0	0	0	0.0212088	0	0.00323663	0.00164028	-3.46945e-18	0.000185431	0.000126859	0
0	0	0	0	0.426224	0	0.0195869	0.00735324	0	0	0.000337915	0	0.000126859	0
1.05058	0	0	0.718731	0	0.0601892	2.22045e-16	0.0068043	0.00255444	0	0.000288776	0.000146348	0.00010012	5.07397e-05
1.048	0	0	0	0	0	0	0.00795822	0	0.00163947	0	0.00018534	0	0
1.04903	0	1.30782	0.662787	4.44089e-16	0.0555043	-4.44089e-16	0	4.44089e-16	0	0.000312227	0	0.000117215	0
1.04955	3.21884	1.2084	0.612403	0	0	0	0	0.00255193	0	0	0	0.000117273	5.94322e-05
1.04955	0	0	0	0.394017	0.06013	0.0167221	0	0.00255193	0.00129328	2.22045e-16	0.000146204	0	0
1.05006	0	0	0.718378	0.364064	0	0	0.00680095	0.00255319	0.00129392	0.000266561	0	0	5.49142e-05
0	3.48538	1.30847	0.663114	0	0.0555316	8.88178e-16	0.00627776	0	0	0.000288491	0	8.88178e-16	5.94322e-05
1.0511	3.2236	1.21019	0	0.336554	0.0513607	0	0	0.00236026	0.00119615	0.000246418	0.000124881	8.54348e-05	0
0	0	0	0.777481	0.394017	0.06013	0.0167221	0.00627776	0	0	0	0.00015831	0.000108304	0
0	0	0	0	0	0	0	0	0	0	0.000428791	0.000217305	0.000148665	7.53412e-05
0	0	0	0	0.426434	0	0.0195966	0	0.00299059	0.00151559	0.000312227	0.000158232	0	0
1.04903	3.21726	0	0	0	0	0	0	0	0.00164109	0	0.000185522	0.000126921	6.43218e-05
1.048	0	0	0	0	0.065013	0	0	0	0	0.000365716	0	0	7.53412e-05
0	3.48367	1.30782	0.662787	0	0	0	0.00679425	0	0	0	0.000171335	0	6.43218e-05
1.04955	0	0	0.718024	0.363885	0	0	0.0067976	0.00255193	0	0	0	0.000117273	5.94322e-05
1.0511	3.2236	0	0.664094	0.336554	0.0513607	0.0142834	0	0.00217976	0	0.000246418	0	9.25093e-05	4.68825e-05
0	0	0	0	0.425804	0	0.0195676	0	0	0	0	0.000200588	0	0
1.04955	3.21884	0	0	0	0	0	0	0.00299206	0.00151633	0	0.000171419	0.000117273	5.94322e-05
0	0	0	0	0	0	0	0.00861721	0.00323504	0.00163947	-1.73472e-18	0.00018534	0	0
0	0	1.41403	0	0	0	0.0195676	0	0	0	0	0.000200588	0	0
0	3.48195	0	0.717317	0	0	0	0.00735324	0.00276052	0	0.000312073	0	0	0
1.04955	0	0	0.718024	0.363885	0	0	0	0.00276324	0.00140037	0.000288491	0.000146204	0	0
1.05006	3.22043	1.209	0.612704	0	0	0	0.00628085	0	0	0.000288634	0.000146276	0	5.49142e-05
0	0	0	0	0.426644	0.0651092	0.0181068	0.0067976	0.00255193	0	0.000288491	0.000146204	0	0
1.04851	0	0	0	0.393629	0.0600708	0	0.00679091	0.00254942	0	0	0	0	0
1.04955	0	1.30847	0	0	0.06013	0	0.0067976	0	0.00140037	0	0	0.000117273	5.94322e-05
1.05006	0	0	0.718378	0.364064	0.055559	-4.44089e-16	0.00628085	0	0.00129392	0.000266561	0.000135089	-4.44089e-16	0
1.04955	3.21884	0	0	0	0	0.0181068	0.0067976	0.00255193	0.00129328	0	0	0.000108304	0
0	0	0	0.777481	0.394017	0.06013	0.0167221	0.00627776	0	0.00129328	0	0	2.22045e-16	5.94322e-05
0	0	0	0	0.426434	0	0.0195966	0	0.00299059	0.00151559	0.000312227	0	-5.55112e-17	6.43218e-05
0	0	0	0.775951	0.393241	0	0	0	0	0	0	0.000200588	0	0
0	0	0	0	0.426224	0.0650451	0	0	0	0.00164028	-5.55112e-17	0.000185431	0	6.96138e-05
0	0	0	0.777098	0.393823	0.0601004	0	0	0.00276188	0	0.000312227	0	0	6.43218e-05
1.05058	3.22201	1.20959	0	0.336388	0	0.0154586	0	0.00235909	0	0	0.000146348	0.00010012	5.07397e-05
1.05006	3.22043	0	0	0	0.0601596	0	0	0.00276461	0.00140106	0	0.000158388	0.000108358	5.49142e-05
1.04851	3.21567	0	0	0	0.0600708	0.0167057	0	0	0	0.000312073	0	0	0
0	0	0	0	0	0.0705006	0.0196062	0	0.00299206	0.00151633	0.00031238	0	0.000117273	5.94322e-05
0	0	0	0	0.426224	0.0650451	0	0.00735324	0.00276052	0.001399	0	0	0	0
0	0	0	0	0	0	0	0	0	0	0.000428791	0.000217305	0.000148665	7.53412e-05
0	0	0	0	0	0	0	0	0	0	0	0.000235184	0.000160896	8.15398e-05
1.0511	0	0	0.719085	0.364423	0.0556137	0.0154662	0.00580625	0.00217976	0.00110467	0.000227574	0.000115331	-4.44089e-16	0
0	0	0	0	0.426224	0	0	0.00796214	0	0.00164028	0	0.000185431	0	6.96138e-05
1.05058	0	1.30976	0.663767	0	0	0.0167386	0	0	0.00140175	0.000288776	0.000146348	0.00010012	5.07397e-05
0	0	0	0	0	0	0	0	0.00350465	0	0.000396195	0.000200786	0.000137363	6.96138e-05
0	0	0	0	0	0	0	0	0	0	0.00042858	0	0.000160896	8.15398e-05
1.05162	3.22519	0	0.664421	0.33672	0	0.0154738	0	0.00236142	0.00119674	0.00024654	0.000124943	8.54769e-05	4.33185e-05
0	0	0	0	0	0	0	0	0.00350465	0	0.000396195	0.000200786	0.000137363	6.96138e-05
0	3.48367	0	0.71767	0	0	0	0	0.00299059	0.00151559	0.000312227	0	0	6.43218e-05
0	0	0	0	0	0.0703965	0.0195773	0	0	0.00163947	1.38778e-17	0	0.000137296	0
0	0	0	0	0	0.0704659	0.0195966	0	0.00299059	0.00151559	0.000312227	0.000158232	1.38778e-17	0
0	0	0	0	0	0.0705353	0.0196159	0.00736411	0.00276461	0	0.000312534	0.000158388	0.000108358	5.49142e-05
0	0	0	0	0	0	0.0212402	0.00797391	0.00299353	0.00151708	0.000312534	0.000158388	0.000108358	5.49142e-05
1.04955	3.21884	0	0	0.363885	0.0555316	0	0	0	0.00140037	0.000288491	0.000146204	0	0

## Sheet: Strain3
A/HK/1968	A/Eng/1972	A/Vic/1975	A/Tex/1977	A/Ban/1979	A/Sic/1985	A/Bei/1989	A/Bei/1992	A/Wuh/1995	A/Syd/1997	A/Fuj/2002	A/Cal/2004	A/Wis/2005	A/Bris/2007
0.427275	1.3104	2.97708	0	0.827925	0	0.0380469	0	0.00580625	0	0.000656387	0.000332648	0.000227574	0.000115331
0	0	0	1.91167	0.968807	0	0.044521	0.0167139	4.44089e-16	0.00344324	0	0.000389252	-4.44089e-16	0
0.426644	1.30847	0	1.63126	0	0	0	0.0167221	0	0.00344493	0.000709691	0.000359662	0	0
0.425804	1.30589	0	0	0	0	0	0	0.007346	0	0	0	0	0
0.426644	0	3.21884	1.63126	0	0.136608	8.88178e-16	0.0154433	0	0	-8.88178e-16	0.000389444	8.88178e-16	0.000146204
0	0	0	1.91261	0.969284	0	0.044543	0	0.0067976	0.00344493	0.000709691	0.000359662	0	0
0.425804	0	0	0	0	0	0	0	0.0079543	0.00403113	0	0	0	0
0.427064	0	3.22201	1.63287	8.88178e-16	0	-8.88178e-16	0.0167386	0.00628395	0.00318462	0.000656064	0.000332484	-8.88178e-16	0.00012482
0	0	0	0	0	0	0	0.0211984	0.00795822	0	0.000899664	0	0	0.00018534
0	0	3.48882	1.76808	0.896041	0	0	0.0167386	0	0.00344833	0.00071039	0.000360016	0.000246297	0.00012482
0.426224	0	3.21567	0	0	0.147775	0	0	0.00679091	0.00344154	-4.44089e-16	0	0	0
0.426644	0	3.21884	0	0	0	0	0.0181068	0.0067976	0	0.000768458	0.000389444	0	0.000146204
0.426434	0	0	1.76547	0.894718	0.136541	0	0	0.00627467	0.00317992	0	0	0	0
0.426224	1.30718	0	0	0	0.147775	0	0	0	0.00372652	0	0	0	0.00017125
0	0	0	0	0	0	0	0	0	0.00472638	0.000973682	0	0.000365536	0
0.426434	0	0	0	0.968807	0	0.044521	0	0.00679425	0	0.00076808	0	0	0.000158232
0	1.41473	3.21409	0	0	0	0	0	0	0	0.000899664	0	0	0.00018534
0.427485	0	3.22519	0	0.896924	0.136878	0.0380656	0	0.00580911	0.00294398	0.000606489	0.00030736	0.000210274	0.000106564
0	1.41403	0	0	0	0	0	0.0195676	0.007346	0	0	0	0	0
0.425595	0	0	0	0	0	0	0	0.00795038	0	0	0	0	0
0	0	0	0	0	0.173261	0	0.0195869	0.00735324	2.77556e-17	0.000831272	0	0.000312073	0
0	1.41612	3.21726	0	0.894718	0	0.0411163	0	0.00627467	0.00317992	0	0	0	0
0.426434	0	0	1.76547	0.894718	0	0.0411163	0	0	0.00344324	0	0	0.000288349	0
0	0	0	0	0	0	0.0522253	0.0196062	0.00736049	0.00373019	0.000768458	0.000389444	0.000266429	0
0	0	0	0	0	0	0	0.0212297	0.00796998	0.00403908	0.000832091	0.000421692	0.000288491	0.000146204
0	0	0	0	0	0.173261	0.0481839	0	0.00735324	0.00372652	0.000767701	0	0	0
0	0	0	0	0	0	0	0	0.00862145	0	0.000974641	0.000493935	0.000337915	0.00017125
0.426644	0	0	1.76634	0.895159	0	0	0	0.0067976	0.00344493	0.000709691	0.000359662	0	0
0.426854	0	0	1.76721	0	0.147993	0.0411568	0.0154509	0.00580053	4.44089e-16	0.000655741	0.000332321	-4.44089e-16	0
0.426644	0	0	0	0.969284	0	0	0.0181068	0.0067976	0.00344493	0	0.000389444	0.000266429	0
0.426644	1.30847	0	0	0.895159	0.136608	0	0	0.00627776	0	0	0.000389444	0.000266429	0
0.425804	0	3.21251	1.62805	0	0	0	0	0	0	0	0	0	0
0	0	0	0	0	0.173347	0.0482077	0.0180979	0	0.00372836	0.00076808	0.000389252	0	0
0.426224	1.30718	0	1.62966	0	0.136474	0	0.0154281	0	0	0	0	0	0
0	1.41403	0	0	0	0.159854	0	0	0	0.00403113	-2.22045e-16	0	0	0
0	0	0	1.90697	0	0	0	0	0	0	0	0	0	0
0.426644	1.30847	0	1.63126	0	0	0	0	0.0067976	0.00344493	0.000709691	0.000359662	0	0
0.426644	0	0	0	0.969284	0	0	0.0181068	-2.22045e-16	0.00373019	0.000768458	0	0.000288491	0.000146204
0	0	0	1.91073	0	0.160011	0	0.018089	0	0.00372652	0.000767701	0	0	0
0	0	0	0	0	0	0	0	0	0	0	0.000578554	0.000395805	0.000200588
0.427064	0	3.22201	0	0	0.148066	0.0411771	0	0.00628395	0.00318462	0.000656064	0	0.000246297	0.00012482
0.426434	1.30782	0	0	0.894718	0	0	0	0.00679425	0.00344324	0.000709341	0	0	0
0.426224	0	0	1.7646	0.894278	0	0	0.0167057	0.00627158	0	0	0	0	0
0.425804	0	3.21251	0	0	0	0	0	0	0.00403113	0	0	0	0
0	0	0	0	0	0	0	0	0	0.00472871	0.000974162	0	0.000365716	0.00018534
0.426224	0	3.21567	1.62966	0	0.136474	0	0	0	0	0.000767701	0	0	0
0	0	0	0	1.04903	0	0.0482077	0.0180979	0	0.00372836	0.00076808	0.000389252	-2.22045e-16	0
0	1.41752	0	0	0.969761	0	0	0.0181158	0.00680095	0	0.000768836	0.000389636	0.000266561	0.000135089
0	0	0	0	1.04955	0.160169	0	0.0181068	0.0067976	0.00344493	0.000709691	0	0	0.000146204
0.425804	0	0	0	0.967377	0	0	0	0	0	0	0.000493449	0	0
0	1.41891	3.2236	0	0.896482	0.13681	0	0.0154662	0.00580625	0.00294253	0.00060619	0	0.000227574	0.000115331
0	0	0	0	0	0	0	0	0	0.00473104	0.000974641	0.000493935	0.000337915	0.00017125
0	1.41891	3.2236	1.63368	0	0.13681	0.0380469	0	0.00580625	0	0.000656387	0.000332648	0.000227574	0.000115331
0.425595	0	0	0	0.9669	0	0	0	0	0	0	0	0	0
0.426434	0	0	0	0.968807	0	0.044521	0	0	0.00372836	0.00076808	0	0	0.000158232
0	1.41542	0	1.7646	0	0.147775	0	0.0167057	0	0.00344154	0	0	0	0
0	0	0	1.90884	0	0.159854	0	0	0.007346	0	0	0	0	0
0.426644	1.30847	0	0	0	0.14792	0	0.0167221	0	0.00344493	0.000709691	0	0	0.000146204
0	0	0	0	0	0.173261	0	0	0.00796214	0.0040351	0.000831272	0.000421277	0	0
0.426854	1.30911	0	0	0.8956	0.136675	0	0.0154509	0.00580053	0.00293963	0.000605594	0	0	0
0.426434	1.30782	0	0	0.894718	0	0	0.0167139	0.00627467	0.00317992	0	0	0	0
0	0	0	0	0	0	0	0.021188	0.0079543	0	0.000899221	0	0	0
0.426854	0	0	1.76721	0.8956	0	0.0411568	0	0.00628085	0.00318305	0.000655741	0	0.000246176	0
0	0	0	0	0	0	0.0522253	0	0.00796998	0.00403908	0.000832091	0.000421692	0.000288491	0.000146204
0.426014	0	0	0	0	0	0	0.0195773	0	0.00403312	0.000830863	0	0	0
0.426224	1.30718	0	1.62966	0	0	0	0	0.00679091	0.00344154	0	0	0	0
0	0	0	0	0	0	0	0.0212193	0.00796606	0.00403709	0.000831681	0.000421485	6.93889e-18	0.000158232
0	0	0	0	0	0	0	0.0212088	0.00796214	0	0.000900107	0.000456162	0	0.00017125
0.426014	0	0	0	0	0.159933	0.0444772	0	0.00678757	0	1.11022e-16	0	-1.11022e-16	0
0.427275	1.3104	0	1.63368	0	0	0	0.0167469	0.00628704	0.00318619	0.000656387	0.000332648	0.000227574	0.000115331
0	0	0	0	0	0	0	0	0.00861721	0	0	0.000534573	0.000365716	0.00018534
0.427064	0	3.22201	1.63287	8.88178e-16	0	-8.88178e-16	0	0.0068043	0.00344833	0.00071039	0.000360016	0.000246297	0.00012482
0	0	0	0	0	0	0	0.0212088	0.00796214	0	0.000900107	0	0.000337915	0.00017125
0.426224	0	0	0	0.96833	0	0	0	0.00735324	0	0	0	0.000337915	0.00017125
0	0	0	0	1.05006	0.160248	0.0445649	0.0167304	0.00628085	0.00318305	0.000655741	0	2.22045e-16	0.000135089
0	1.41752	0	0	0.969761	0	0	0.0181158	0.00680095	0	0.000768836	0.000389636	0.000266561	0.000135089
0	0	0	0	1.05058	0	0.0482789	0.0181247	0.0068043	0.00344833	0.00071039	0.000360016	0.000246297	0.00012482
0	0	0	0	1.04851	0.160011	0	0	0.00735324	0.00372652	0.000767701	0	0	0
0	0	0	0	1.04903	0	0.0482077	0	0.00735686	0.00372836	0	0.000421485	0	0.000158232
0	0	0	0	1.04955	0.160169	0.044543	0.0167221	0.00627776	0	0.000709691	0.000359662	0	0
0.426224	0	0	1.7646	0	0	0	0	0	0.0040351	0.000831272	0	0	0.00017125
0.426644	1.30847	0	1.63126	0	0.136608	0	0.0154433	0.00579768	0	0.000655418	0	0	0
0.426014	0	0	0	0.967853	0	0	0	0	0	0	0.000493692	0.000337748	0
0.426644	1.30847	2.97268	0	0.826703	0	0	0.0154433	0	0.00318148	0.000655418	0	0	0
0.425804	0	0	0	0	0	0	0.0195676	0	0.00403113	0	0	0	0
0.426854	1.30911	2.97415	1.50726	0.763857	0	0	0	0.00580053	0.00293963	0	0	0	0.000135089
0.427064	1.30976	0	0	0.896041	0	0.0411771	0.0154586	0	0	0.00071039	0.000360016	0.000246297	0.00012482
0.426644	0	3.21884	1.63126	0.826703	0	0	0	0.00627776	0	0	0	0.000288491	0.000146204
0	0	0	0	0	0.173432	0.0482314	0	0.00736049	0.00373019	0.000768458	0.000389444	-2.77556e-17	0.000146204
0	0	0	0	1.04748	0	0	0	0.0079543	0	0.000899221	0	0	0
0	0	3.48538	0	0.969284	0.14792	0.0411366	0.0154433	0.00579768	0.00293818	-8.88178e-16	0	8.88178e-16	0
0	0	0	0	0	0	0	0	0	0.00472871	0.000974162	0.000493692	0	0.00018534
0	1.41682	0	1.76634	0	0.14792	0	0	0.0067976	0.00344493	0.000709691	0	0.000266429	0
0	1.41752	3.22043	0	0.8956	0	0	0	0.00680095	0.00344663	0.00071004	0.000359839	0	0.000135089
0.426224	1.30718	0	1.62966	0	0.136474	0	0	0	0	0	0.000421277	0	0
0.426014	0	0	1.76374	0	0	0	0	0.00734962	0	0.000830863	0	0	0
0	0	0	0	0	0	0.0521739	0	0.00796214	0.0040351	0	0.000456162	0.000312073	0
0	0	0	0	1.04851	0	0.0481839	0.018089	0	0	0.000831272	0	0.000312073	0
0.427064	0	0	1.76808	0	0.148066	0	0.0167386	0.00628395	0	0.00071039	0.000360016	0.000246297	0.00012482
0.426014	0	0	0	0	0	0	0.0195773	0	0.00403312	0	0.000455937	0	0
0.426434	0	3.21726	1.63046	-8.88178e-16	0.136541	8.88178e-16	0	-8.88178e-16	0	0.00076808	0	0.000288349	0
0.426644	1.30847	2.97268	1.50652	0	0	0	0	0.00627776	0	0	0	0.000288491	0.000146204
0.426644	0	0	0	0.969284	0.14792	0.0411366	0	0.00627776	0.00318148	0	0.000359662	2.22045e-16	0
0.426854	0	0	1.76721	0.8956	0	0	0.0167304	0.00628085	0.00318305	0.000655741	0	0	0.000135089
0	1.41682	3.21884	1.63126	-8.88178e-16	0.136608	8.88178e-16	0.0154433	-8.88178e-16	0	0.000709691	0	8.88178e-16	0.000146204
0.427275	1.3104	2.97708	0	0.827925	0.126348	0	0	0.00580625	0.00294253	0.00060619	0.000307209	0.00021017	0
0	0	0	1.91261	0.969284	0.14792	0.0411366	0.0154433	0	0	0	0.000389444	0.000266429	0
0	0	0	0	0	0	0	0	0	0	0.00105483	0.000534573	0.000365716	0.00018534
0	0	0	0	1.04903	0	0.0482077	0	0.00735686	0.00372836	0.00076808	0.000389252	0	0
0.426434	1.30782	0	0	0	0	0	0	0	0.00403709	0	0.000456387	0.000312227	0.000158232
0.426014	0	0	0	0	0.159933	0	0	0	0	0.000899664	0	0	0.00018534
0	1.41612	3.21726	1.63046	0	0	0	0.0167139	0	0	0	0.000421485	0	0.000158232
0.426644	0	0	1.76634	0.895159	0	0	0.0167221	0.00627776	0	0	0	0.000288491	0.000146204
0.427275	1.3104	0	1.63368	0.827925	0.126348	0.0351373	0	0.00536222	0	0.00060619	0	0.000227574	0.000115331
0	0	0	0	1.04748	0	0.0481365	0	0	0	0	0.000493449	0	0
0.426644	1.30847	0	0	0	0	0	0	0.00736049	0.00373019	0	0.000421692	0.000288491	0.000146204
0	0	0	0	0	0	0	0.0211984	0.00795822	0.00403312	0	0.000455937	0	0
0	0	3.47852	0	0	0	0.0481365	0	0	0	0	0.000493449	0	0
0	1.41542	0	1.7646	0	0	0	0.018089	0.00679091	0	0.000767701	0	0	0
0.426644	0	0	1.76634	0.895159	0	0	0	0.0067976	0.00344493	0.000709691	0.000359662	0	0
0.426854	1.30911	2.97415	1.50726	0	0	0	0.0154509	0	0	0.00071004	0.000359839	0	0.000135089
0	0	0	0	1.04955	0.160169	0.044543	0.0167221	0.00627776	0	0.000709691	0.000359662	0	0
0.426224	0	0	0	0.96833	0.147775	0	0.0167057	0.00627158	0	0	0	0	0
0.426644	0	3.21884	0	0	0.14792	0	0.0167221	0	0.00344493	0	0	0.000288491	0.000146204
0.426854	0	0	1.76721	0.8956	0.136675	0	0.0154509	0	0.00318305	0.000655741	0.000332321	0	0
0.426644	1.30847	0	0	0	0	0.044543	0.0167221	0.00627776	0.00318148	0	0	0.000266429	0
0	0	0	1.91261	0.969284	0.14792	0.0411366	0.0154433	0	0.00318148	4.44089e-16	0	0	0.000146204
0	0	0	0	1.04903	0	0.0482077	0	0.00735686	0.00372836	0.00076808	0	0	0.000158232
0	0	0	1.90884	0.967377	0	0	0	0	0	0	0.000493449	0	0
0	0	0	0	1.04851	0.160011	0	0	0	0.0040351	0	0.000456162	0	0.00017125
0	0	0	1.91167	0.968807	0.147847	0	0	0.00679425	0	0.00076808	0	0	0.000158232
0.427064	1.30976	2.97561	0	0.827517	0	0.0380281	0	0.00580339	0	0	0.000360016	0.000246297	0.00012482
0.426854	1.30911	0	0	0	0.147993	0	0	0.00680095	0.00344663	0	0.000389636	0.000266561	0.000135089
0.426224	1.30718	0	0	0	0.147775	0.0410961	0	0	0	0.000767701	0	-2.22045e-16	0
0	0	0	0	0	0.173432	0.0482314	0	0.00736049	0.00373019	0.000768458	0	0.000288491	0.000146204
0	0	0	0	1.04851	0.160011	0	0.018089	0.00679091	0.00344154	0	0	0	0
0	0	0	0	0	0	0	0	0	0	0.00105483	0.000534573	0.000365716	0.00018534
0	0	0	0	0	0	0	0	0	0	0	0.000578554	0.000395805	0.000200588
0.427275	0	0	1.76895	0.896482	0.13681	0.0380469	0.0142834	0.00536222	0.0027175	0.000559833	0.000283716	4.44089e-16	0
0	0	0	0	1.04851	0	0	0.0195869	0	0.0040351	0	0.000456162	0	0.00017125
0.427064	0	3.22201	1.63287	8.88178e-16	0	0.0411771	0	8.88178e-16	0.00344833	0.00071039	0.000360016	0.000246297	0.00012482
0	0	0	0	0	0	0	0	0.00862145	0	0.000974641	0.000493935	0.000337915	0.00017125
0	0	0	0	0	0	0	0	0	0	0.00105431	0	0.000395805	0.000200588
0.427485	1.31105	0	1.63448	0.828333	0	0.0380656	0	0.00580911	0.00294398	0.000606489	0.00030736	0.000210274	0.000106564
0	0	0	0	0	0	0	0	0.00862145	0	0.000974641	0.000493935	0.000337915	0.00017125
0	1.41612	0	1.76547	0	0	0	0	0.00735686	0.00372836	0.00076808	0	0	0.000158232
0	0	0	0	0	0.173176	0.0481602	0	0	0.00403312	-2.77556e-17	0	0.000337748	0
0	0	0	0	0	0.173347	0.0482077	0	0.00735686	0.00372836	0.00076808	0.000389252	0	0
0	0	0	0	0	0.173517	0.0482552	0.0181158	0.00680095	0	0.000768836	0.000389636	0.000266561	0.000135089
0	0	0	0	0	0	0.052251	0.0196159	0.00736411	0.00373203	0.000768836	0.000389636	0.000266561	0.000135089
0.426644	1.30847	0	0	0.895159	0.136608	0	0	-4.44089e-16	0.00344493	0.000709691	0.000359662	0	0

## Sheet: Strain4
A/HK/1968	A/Eng/1972	A/Vic/1975	A/Tex/1977	A/Ban/1979	A/Sic/1985	A/Bei/1989	A/Bei/1992	A/Wuh/1995	A/Syd/1997	A/Fuj/2002	A/Cal/2004	A/Wis/2005	A/Bris/2007
0.234468	0.719085	1.63368	0	1.50874	0	0.0693335	0	0.0105808	0	0.00119615	0.00060619	0.000414712	0.00021017
0	0	0	3.48367	1.76547	0	0.0811315	0.0304581	0	0.00627467	0	0.000709341	0	0
0.234122	0.718024	0	2.97268	0	0	0	0.0304731	0	0.00627776	0.00129328	0.000655418	0	0
0.233661	0.716611	0	0	0	0	0	0	0.0133868	0	0	0	0	0
0.234122	0	1.76634	2.97268	0	0.248944	0	0.0281427	0	0	0	0.000709691	0	0.000266429
0	0	0	3.48538	1.76634	0	0.0811715	0	0.0123874	0.00627776	0.00129328	0.000655418	0	0
0.233661	0	0	0	0	0	0	0	0.0144953	0.007346	0	0	0	0
0.234352	0	1.76808	2.97561	0	0	0	0.0305031	0.0114514	0.00580339	0.00119556	0.000605892	0	0.000227462
0	0	0	0	0	0	0	0.0386302	0.0145024	0	0.00163947	0	0	0.000337748
0	0	1.91449	3.22201	1.63287	0	-8.88178e-16	0.0305031	8.88178e-16	0.00628395	0.00129456	0.000656064	0.000448831	0.000227462
0.233891	0	1.7646	0	0	0.269292	0	0	0.0123752	0.00627158	4.44089e-16	0	0	0
0.234122	0	1.76634	0	0	0	0	0.0329964	0.0123874	0	0.00140037	0.000709691	0	0.000266429
0.234006	0	0	3.21726	1.63046	0.248821	0	0	0.0114344	0.00579482	0	0	0	0
0.233891	0.717317	0	0	0	0.269292	0	0	0	0.00679091	0	0	0	0.000312073
0	0	0	0	0	0	0	0	0	0.00861297	0.00177436	0	0.000666123	0
0.234006	0	0	0	1.76547	0	0.0811315	0	0.0123813	0	0.00139969	0	0	0.000288349
0	0.776333	1.76374	0	0	0	0	0	0	0	0.00163947	0	0	0.000337748
0.234583	0	1.76983	0	1.63448	0.249434	0.0693677	0	0.010586	0.00536486	0.00110522	0.000560108	0.000383186	0.000194193
0	0.775951	0	0	0	0	0	0.0356584	0.0133868	0	0	0	0	0
0.233546	0	0	0	0	0	0	0	0.0144881	0	0	0	0	0
0	0	0	0	0	0.315737	0	0.0356936	0.0133999	0	0.00151484	0	0.000568696	0
0	0.777098	1.76547	0	1.63046	0	0.074927	0	0.0114344	0.00579482	0	0	8.88178e-16	0
0.234006	0	0	3.21726	1.63046	0	0.074927	0	8.88178e-16	0.00627467	0	0	0.000525464	0
0	0	0	0	0	0	0.0951711	0.0357288	0.0134131	0.0067976	0.00140037	0.000709691	0.000485519	0
0	0	0	0	0	0	0	0.0386873	0.0145238	0.00736049	0.00151633	0.000768458	0.000525723	0.000266429
0	0	0	0	0	0.315737	0.0878065	0	0.0133999	0.00679091	0.001399	0	0	0
0	0	0	0	0	0	0	0	0.015711	0	0.00177611	0.000900107	0.000615788	0.000312073
0.234122	0	0	3.21884	1.63126	0	0	0	0.0123874	0.00627776	0.00129328	0.000655418	0	0
0.234237	0	0	3.22043	0	0.26969	0.0750009	0.0281565	0.0105704	0	0.00119497	0.000605594	0	0
0.234122	0	0	0	1.76634	0	0	0.0329964	0.0123874	0.00627776	0	0.000709691	0.000485519	0
0.234122	0.718024	0	0	1.63126	0.248944	0	0	0.0114401	0	-4.44089e-16	0.000709691	0.000485519	0
0.233661	0	1.76287	2.96683	8.88178e-16	0	-8.88178e-16	0	8.88178e-16	0	0	0	-8.88178e-16	0
0	0	0	0	0	0.315893	0.0878497	0.0329802	0	0.00679425	0.00139969	0.000709341	0	0
0.233891	0.717317	0	2.96976	0	0.248699	0	0.028115	0	0	0	0	0	0
0	0.775951	0	0	0	0.291304	0	0	0	0.007346	0	0	0	0
0	0	0	3.4751	0	0	0	0	0	0	0	0	0	0
0.234122	0.718024	0	2.97268	0	0	0	0	0.0123874	0.00627776	0.00129328	0.000655418	0	0
0.234122	0	0	0	1.76634	0	0	0.0329964	0	0.0067976	0.00140037	0	0.000525723	0.000266429
0	0	0	3.48195	0	0.291592	0	0.032964	0	0.00679091	0.001399	0	0	0
0	0	0	0	0	0	0	0	0	0	0	0.00105431	0.000721282	0.000365536
0.234352	0	1.76808	0	0	0.269823	0.0750378	0	0.0114514	0.00580339	0.00119556	0	0.000448831	0.000227462
0.234006	0.71767	0	0	1.63046	0	0	0	0.0123813	0.00627467	0.00129265	0	0	0
0.233891	0	0	3.21567	1.62966	0	0	0.0304431	0.0114288	0	0	0	0	0
0.233661	0	1.76287	0	0	0	0	0	0	0.007346	0	0	0	0
0	0	0	0	0	0	0	0	0	0.00861721	0.00177523	0	0.000666451	0.000337748
0.233891	0	1.7646	2.96976	0	0.248699	0	0	0	0	0.001399	0	0	0
0	0	0	0	1.91167	0	0.0878497	0.0329802	0	0.00679425	0.00139969	0.000709341	0	0
0	0.777864	0	0	1.76721	0	0	0.0330127	0.0123935	0	0.00140106	0.00071004	0.000485758	0.000246176
0	0	0	0	1.91261	0.291879	0	0.0329964	0.0123874	0.00627776	0.00129328	0	0	0.000266429
0.233661	0	0	0	1.76287	0	0	0	0	0	0	0.000899221	0	0
0	0.77863	1.76895	0	1.63368	0.249312	0	0.0281843	0.0105808	0.00536222	0.00110467	0	0.000414712	0.00021017
0	0	0	0	0	0	0	0	0	0.00862145	0.00177611	0.000900107	0.000615788	0.000312073
0	0.77863	1.76895	2.97708	0	0.249312	0.0693335	0	0.0105808	0	0.00119615	0.00060619	0.000414712	0.00021017
0.233546	0	0	0	1.762	0	0	0	0	0	0	0	0	0
0.234006	0	0	0	1.76547	0	0.0811315	0	0	0.00679425	0.00139969	0	0	0.000288349
0	0.776716	0	3.21567	0	0.269292	0	0.0304431	0	0.00627158	0	0	0	0
0	0	0	3.47852	0	0.291304	0	0	0.0133868	0	0	0	0	0
0.234122	0.718024	0	0	0	0.269558	0	0.0304731	0	0.00627776	0.00129328	0	0	0.000266429
0	0	0	0	0	0.315737	0	0	0.0145095	0.00735324	0.00151484	0.000767701	0	0
0.234237	0.718378	0	0	1.63207	0.249066	0	0.0281565	0.0105704	0.00535694	0.00110358	0	0	0
0.234006	0.71767	0	0	1.63046	0	0	0.0304581	0.0114344	0.00579482	0	0	0	0
0	0	0	0	0	0	0	0.0386112	0.0144953	0	0.00163867	0	0	0
0.234237	0	0	3.22043	1.63207	0	0.0750009	0	0.0114457	0.00580053	0.00119497	0	0.00044861	0
0	0	0	0	0	0	0.0951711	0	0.0145238	0.00736049	0.00151633	0.000768458	0.000525723	0.000266429
0.233776	0	0	0	0	0	0	0.035676	0	0.00734962	0.0015141	0	0	0
0.233891	0.717317	0	2.96976	0	0	0	0	0.0123752	0.00627158	0	0	0	0
0	0	0	0	0	0	0	0.0386683	0.0145167	0.00735686	0.00151559	0.00076808	0	0.000288349
0	0	0	0	0	0	0	0.0386492	0.0145095	0	0.00164028	0.000831272	0	0.000312073
0.233776	0	0	0	0	0.291448	0.0810516	0	0.0123691	0	0	0	0	0
0.234468	0.719085	0	2.97708	0	0	0	0.0305181	0.011457	0.00580625	0.00119615	0.00060619	0.000414712	0.00021017
0	0	0	0	0	0	0	0	0.0157033	0	0	0.000974162	0.000666451	0.000337748
0.234352	0	1.76808	2.97561	0	0	0	0	0.0123996	0.00628395	0.00129456	0.000656064	0.000448831	0.000227462
0	0	0	0	0	0	0	0.0386492	0.0145095	0	0.00164028	0	0.000615788	0.000312073
0.233891	0	0	0	1.7646	0	0	0	0.0133999	0	0	0	0.000615788	0.000312073
0	0	0	0	1.91355	0.292023	0.0812114	0.0304881	0.0114457	0.00580053	0.00119497	0	0	0.000246176
0	0.777864	0	0	1.76721	0	0	0.0330127	0.0123935	0	0.00140106	0.00071004	0.000485758	0.000246176
0	0	0	0	1.91449	0	0.0879796	0.0330289	0.0123996	0.00628395	0.00129456	0.000656064	0.000448831	0.000227462
0	0	0	0	1.91073	0.291592	0	0	0.0133999	0.00679091	0.001399	0	0	0
0	0	0	0	1.91167	0	0.0878497	0	0.0134065	0.00679425	0	0.00076808	0	0.000288349
0	0	0	0	1.91261	0.291879	0.0811715	0.0304731	0.0114401	0	0.00129328	0.000655418	0	0
0.233891	0	0	3.21567	0	0	0	0	0	0.00735324	0.00151484	0	0	0.000312073
0.234122	0.718024	0	2.97268	0	0.248944	-8.88178e-16	0.0281427	0.0105652	0	0.00119438	0	-8.88178e-16	0
0.233776	0	0	0	1.76374	0	0	0	0	0	0	0.000899664	0.000615485	0
0.234122	0.718024	1.63126	0	1.50652	0	0	0.0281427	0	0.00579768	0.00119438	0	0	0
0.233661	0	0	0	0	0	0	0.0356584	0	0.007346	0	0	0	0
0.234237	0.718378	1.63207	2.7467	1.39199	0	0	0	0.0105704	0.00535694	0	0	0	0.000246176
0.234352	0.718731	0	0	1.63287	0	0.0750378	0.0281704	-4.44089e-16	0	0.00129456	0.000656064	0.000448831	0.000227462
0.234122	0	1.76634	2.97268	1.50652	0	0	0	0.0114401	0	0	0	0.000525723	0.000266429
0	0	0	0	0	0.316048	0.087893	0	0.0134131	0.0067976	0.00140037	0.000709691	5.55112e-17	0.000266429
0	0	0	0	1.90884	0	0	0	0.0144953	0	0.00163867	0	0	0
0	0	1.91261	0	1.76634	0.269558	0.074964	0.0281427	0.0105652	0.0053543	0	0	0	0
0	0	0	0	0	0	0	0	0	0.00861721	0.00177523	0.000899664	0	0.000337748
0	0.777481	0	3.21884	0	0.269558	8.88178e-16	0	0.0123874	0.00627776	0.00129328	0	0.000485519	0
0	0.777864	1.76721	0	1.63207	0	0	0	0.0123935	0.00628085	0.00129392	0.000655741	0	0.000246176
0.233891	0.717317	0	2.96976	0	0.248699	0	0	0	0	0	0.000767701	0	0
0.233776	0	0	3.21409	0	0	0	0	0.0133933	0	0.0015141	0	0	0
0	0	0	0	0	0	0.0950774	0	0.0145095	0.00735324	0	0.000831272	0.000568696	0
0	0	0	0	1.91073	0	0.0878065	0.032964	0	0	0.00151484	0	0.000568696	0
0.234352	0	0	3.22201	0	0.269823	0	0.0305031	0.0114514	0	0.00129456	0.000656064	0.000448831	0.000227462
0.233776	0	0	0	0	0	0	0.035676	0	0.00734962	0	0.000830863	0	0
0.234006	0	1.76547	2.97122	0	0.248821	0	0	0	0	0.00139969	0	0.000525464	0
0.234122	0.718024	1.63126	2.74535	8.88178e-16	0	-8.88178e-16	0	0.0114401	0	0	0	0.000525723	0.000266429
0.234122	0	0	0	1.76634	0.269558	0.074964	0	0.0114401	0.00579768	0	0.000655418	-4.44089e-16	0
0.234237	0	0	3.22043	1.63207	0	0	0.0304881	0.0114457	0.00580053	0.00119497	0	0	0.000246176
0	0.777481	1.76634	2.97268	0	0.248944	-8.88178e-16	0.0281427	0	0	0.00129328	0	-8.88178e-16	0.000266429
0.234468	0.719085	1.63368	0	1.50874	0.230246	0	0	0.0105808	0.00536222	0.00110467	0.000559833	0.000382997	0
0	0	0	3.48538	1.76634	0.269558	0.074964	0.0281427	0	0	0	0.000709691	0.000485519	0
0	0	0	0	0	0	0	0	0	0	0.00192223	0.000974162	0.000666451	0.000337748
0	0	0	0	1.91167	0	0.0878497	0	0.0134065	0.00679425	0.00139969	0.000709341	0	0
0.234006	0.71767	0	0	0	0	0	0	0	0.00735686	0	0.000831681	0.000568976	0.000288349
0.233776	0	0	0	0	0.291448	0	0	0	0	0.00163947	0	0	0.000337748
0	0.777098	1.76547	2.97122	0	0	0	0.0304581	0	0	0	0.00076808	0	0.000288349
0.234122	0	0	3.21884	1.63126	0	0	0.0304731	0.0114401	0	0	0	0.000525723	0.000266429
0.234468	0.719085	0	2.97708	1.50874	0.230246	0.0640313	0	0.00977167	0	0.00110467	0	0.000414712	0.00021017
0	0	0	0	1.90884	0	0.08772	0	0	0	0	0.000899221	0	0
0.234122	0.718024	0	0	0	0	0	0	0.0134131	0.0067976	0	0.000768458	0.000525723	0.000266429
0	0	0	0	0	0	0	0.0386302	0.0145024	0.00734962	0	0.000830863	0	0
0	0	1.90884	0	0	0	0.08772	0	0	0	0	0.000899221	0	0
0	0.776716	0	3.21567	0	0	0	0.032964	0.0123752	0	0.001399	0	0	0
0.234122	0	0	3.21884	1.63126	0	0	0	0.0123874	0.00627776	0.00129328	0.000655418	0	0
0.234237	0.718378	1.63207	2.7467	0	0	0	0.0281565	0	0	0.00129392	0.000655741	0	0.000246176
0	0	0	0	1.91261	0.291879	0.0811715	0.0304731	0.0114401	0	0.00129328	0.000655418	0	0
0.233891	0	0	0	1.7646	0.269292	0	0.0304431	0.0114288	0	0	0	0	0
0.234122	0	1.76634	0	0	0.269558	0	0.0304731	0	0.00627776	0	0	0.000525723	0.000266429
0.234237	0	0	3.22043	1.63207	0.249066	-8.88178e-16	0.0281565	0	0.00580053	0.00119497	0.000605594	-8.88178e-16	0
0.234122	0.718024	0	0	0	0	0.0811715	0.0304731	0.0114401	0.00579768	0	0	0.000485519	0
0	0	0	3.48538	1.76634	0.269558	0.074964	0.0281427	0	0.00579768	0	0	0	0.000266429
0	0	0	0	1.91167	0	0.0878497	0	0.0134065	0.00679425	0.00139969	0	0	0.000288349
0	0	0	3.47852	1.76287	0	0	0	0	0	0	0.000899221	0	0
0	0	0	0	1.91073	0.291592	0	0	0	0.00735324	0	0.000831272	0	0.000312073
0	0	0	3.48367	1.76547	0.269425	0	0	0.0123813	0	0.00139969	0	0	0.000288349
0.234352	0.718731	1.63287	0	1.508	0	0.0692994	0	0.0105756	0	0	0.000656064	0.000448831	0.000227462
0.234237	0.718378	0	0	0	0.26969	0	0	0.0123935	0.00628085	0	0.00071004	0.000485758	0.000246176
0.233891	0.717317	0	0	0	0.269292	0.0748902	0	0	0	0.001399	0	0	0
0	0	0	0	0	0.316048	0.087893	0	0.0134131	0.0067976	0.00140037	0	0.000525723	0.000266429
0	0	0	0	1.91073	0.291592	0	0.032964	0.0123752	0.00627158	0	0	0	0
0	0	0	0	0	0	0	0	0	0	0.00192223	0.000974162	0.000666451	0.000337748
0	0	0	0	0	0	0	0	0	0	0	0.00105431	0.000721282	0.000365536
0.234468	0	0	3.2236	1.63368	0.249312	0.0693335	0.0260289	0.00977167	0.00495215	0.00102019	0.00051702	0	0
0	0	0	0	1.91073	0	0	0.0356936	0	0.00735324	0	0.000831272	0	0.000312073
0.234352	0	1.76808	2.97561	0	0	0.0750378	0	0	0.00628395	0.00129456	0.000656064	0.000448831	0.000227462
0	0	0	0	0	0	0	0	0.015711	0	0.00177611	0.000900107	0.000615788	0.000312073
0	0	0	0	0	0	0	0	0	0	0.00192129	0	0.000721282	0.000365536
0.234583	0.71944	0	2.97854	1.50949	0	0.0693677	0	0.010586	0.00536486	0.00110522	0.000560108	0.000383186	0.000194193
0	0	0	0	0	0	0	0	0.015711	0	0.00177611	0.000900107	0.000615788	0.000312073
0	0.777098	0	3.21726	0	0	0	0	0.0134065	0.00679425	0.00139969	0	0	0.000288349
0	0	0	0	0	0.315582	0.0877632	0	0	0.00734962	0	0	0.000615485	0
0	0	0	0	0	0.315893	0.0878497	0	0.0134065	0.00679425	0.00139969	0.000709341	0	0
0	0	0	0	0	0.316204	0.0879363	0.0330127	0.0123935	0	0.00140106	0.00071004	0.000485758	0.000246176
0	0	0	0	0	0	0.095218	0.0357463	0.0134198	0.00680095	0.00140106	0.00071004	0.000485758	0.000246176
0.234122	0.718024	0	0	1.63126	0.248944	0	0	4.44089e-16	0.00627776	0.00129328	0.000655418	0	0

## Sheet: Strain5
A/HK/1968	A/Eng/1972	A/Vic/1975	A/Tex/1977	A/Ban/1979	A/Sic/1985	A/Bei/1989	A/Bei/1992	A/Wuh/1995	A/Syd/1997	A/Fuj/2002	A/Cal/2004	A/Wis/2005	A/Bris/2007
0.128664	0.394599	0.896482	0	2.74941	0	0.126348	0	0.0192816	0	0.00217976	0.00110467	0.000755736	0.000382997
0	0	0	1.91167	3.21726	0	0.147847	0.0555043	8.88178e-16	0.0114344	0	0.00129265	0	0
0.128475	0.394017	0	1.63126	0	0	0	0.0555316	0	0.0114401	0.00235677	0.00119438	0	0
0.128222	0.393241	0	0	0	0	0	0	0.0243949	0	0	0	0	0
0.128475	0	0.969284	1.63126	0	0.453654	4.44089e-16	0.0512849	0	0	0	0.00129328	4.44089e-16	0.000485519
0	0	0	1.91261	3.21884	0	0.14792	0	0.0225738	0.0114401	0.00235677	0.00119438	0	0
0.128222	0	0	0	0	0	0	0	0.026415	0.0133868	0	0	0	0
0.128601	0	0.970239	1.63287	-4.44089e-16	0	4.44089e-16	0.0555863	0.020868	0.0105756	0.00217869	0.00110413	4.44089e-16	0.000414507
0	0	0	0	0	0	0	0.0703965	0.026428	0	0.00298764	0	0	0.000615485
0	0	1.05058	1.76808	2.97561	0	0	0.0555863	0	0.0114514	0.00235909	0.00119556	0.000817913	0.000414507
0.128348	0	0.96833	0	0	0.490736	0	0	0.0225515	0.0114288	0	0	0	0
0.128475	0	0.969284	0	0	0	0	0.06013	0.0225738	0	0.00255193	0.00129328	0	0.000485519
0.128411	0	0	1.76547	2.97122	0.453431	-8.88178e-16	0	0.0208372	0.01056	0	0	-8.88178e-16	0
0.128348	0.393629	0	0	0	0.490736	0	0	0	0.0123752	0	0	0	0.000568696
0	0	0	0	0	0	0	0	0	0.0156956	0.00323345	0	0.00121389	0
0.128411	0	0	0	3.21726	0	0.147847	0	0.0225627	0	0.00255067	0	0	0.000525464
0	0.426014	0.967853	0	0	0	0	0	0	0	0.00298764	0	0	0.000615485
0.128728	0	0.971195	0	2.97854	0.454549	0.12641	0	0.0192911	0.00977648	0.00201406	0.0010207	0.000698286	0.000353882
0	0.425804	0	0	0	0	0	0.064981	0.0243949	0	0	0	0	0
0.128159	0	0	0	0	0	0	0	0.026402	0	0	0	0	0
0	0	0	0	0	0.575374	0	0.0650451	0.024419	0	0.00276052	0	0.00103635	0
0	0.426434	0.968807	0	2.97122	0	0.136541	0	0.0208372	0.01056	0	0	0	0
0.128411	0	0	1.76547	2.97122	0	0.136541	0	8.88178e-16	0.0114344	0	0	0.000957563	0
0	0	0	0	0	0	0.173432	0.0651092	0.024443	0.0123874	0.00255193	0.00129328	0.00088477	0
0	0	0	0	0	0	0	0.0705006	0.0264671	0.0134131	0.00276324	0.00140037	0.000958035	0.000485519
0	0	0	0	0	0.575374	0.160011	0	0.024419	0.0123752	0.00254942	0	-1.11022e-16	0
0	0	0	0	0	0	0	0	0.0286305	0	0.00323663	0.00164028	0.00112216	0.000568696
0.128475	0	0	1.76634	2.97268	0	8.88178e-16	0	0.0225738	0.0114401	0.00235677	0.00119438	8.88178e-16	0
0.128538	0	0	1.76721	0	0.491462	0.136675	0.0513102	0.0192627	0	0.00217761	0.00110358	0	0
0.128475	0	0	0	3.21884	0	0	0.06013	0.0225738	0.0114401	0	0.00129328	0.00088477	0
0.128475	0.394017	0	0	2.97268	0.453654	0	0	0.0208475	0	4.44089e-16	0.00129328	0.00088477	0
0.128222	0	0.967377	1.62805	0	0	0	0	0	0	0	0	0	0
0	0	0	0	0	0.575657	0.16009	0.0601004	0	0.0123813	0.00255067	0.00129265	0	0
0.128348	0.393629	0	1.62966	0	0.453208	0	0.0512344	0	0	4.44089e-16	0	0	0
0	0.425804	0	0	0	0.530849	0	0	0	0.0133868	0	0	0	0
0	0	0	1.90697	0	0	0	0	0	0	0	0	0	0
0.128475	0.394017	0	1.63126	0	0	0	0	0.0225738	0.0114401	0.00235677	0.00119438	0	0
0.128475	0	0	0	3.21884	0	0	0.06013	0	0.0123874	0.00255193	0	0.000958035	0.000485519
0	0	0	1.91073	0	0.531372	0	0.0600708	0	0.0123752	0.00254942	0	0	0
0	0	0	0	0	0	0	0	0	0	0	0.00192129	0.00131441	0.000666123
0.128601	0	0.970239	0	0	0.491704	0.136743	0	0.020868	0.0105756	0.00217869	0	0.000817913	0.000414507
0.128411	0.393823	0	0	2.97122	0	0	0	0.0225627	0.0114344	0.00235561	0	0	0
0.128348	0	0	1.7646	2.96976	0	0	0.055477	0.0208269	0	0	0	0	0
0.128222	0	0.967377	0	0	0	0	0	0	0.0133868	0	0	0	0
0	0	0	0	0	0	0	0	0	0.0157033	0.00323504	0	0.00121449	0.000615485
0.128348	0	0.96833	1.62966	-4.44089e-16	0.453208	0	0	0	0	0.00254942	0	0	0
0	0	0	0	3.48367	0	0.16009	0.0601004	0	0.0123813	0.00255067	0.00129265	0	0
0	0.426854	0	0	3.22043	0	0	0.0601596	0.0225849	0	0.00255319	0.00129392	0.000885206	0.00044861
0	0	0	0	3.48538	0.531896	0	0.06013	0.0225738	0.0114401	0.00235677	0	0	0.000485519
0.128222	0	0	0	3.21251	0	0	0	0	0	0	0.00163867	0	0
0	0.427275	0.970717	0	2.97708	0.454325	0	0.0513607	0.0192816	0.00977167	0.00201306	0	0.000755736	0.000382997
0	0	0	0	0	0	0	0	0	0.015711	0.00323663	0.00164028	0.00112216	0.000568696
0	0.427275	0.970717	1.63368	0	0.454325	0.126348	0	0.0192816	0	0.00217976	0.00110467	0.000755736	0.000382997
0.128159	0	0	0	3.21092	0	0	0	0	0	0	0	0	0
0.128411	0	0	0	3.21726	0	0.147847	0	0	0.0123813	0.00255067	0	-4.44089e-16	0.000525464
0	0.426224	0	1.7646	0	0.490736	0	0.055477	0	0.0114288	4.44089e-16	0	0	0
0	0	0	1.90884	0	0.530849	0	0	0.0243949	0	4.44089e-16	0	0	0
0.128475	0.394017	0	0	0	0.49122	0	0.0555316	0	0.0114401	0.00235677	0	0	0.000485519
0	0	0	0	0	0.575374	0	0	0.026441	0.0133999	0.00276052	0.001399	0	0
0.128538	0.394211	0	0	2.97415	0.453878	0	0.0513102	0.0192627	0.00976205	0.00201108	0	0	0
0.128411	0.393823	0	0	2.97122	0	0	0.0555043	0.0208372	0.01056	0	0	0	0
0	0	0	0	0	0	0	0.0703619	0.026415	0	0.00298617	0	0	0
0.128538	0	0	1.76721	2.97415	0	0.136675	0	0.0208577	0.0105704	0.00217761	0	0.000817511	0
0	0	0	0	0	0	0.173432	0	0.0264671	0.0134131	0.00276324	0.00140037	0.000958035	0.000485519
0.128285	0	0	0	0	0	0	0.065013	0	0.0133933	0.00275917	0	0	0
0.128348	0.393629	0	1.62966	0	0	0	0	0.0225515	0.0114288	0	0	0	0
0	0	0	0	0	0	0	0.0704659	0.026454	0.0134065	0.00276188	0.00139969	1.38778e-17	0.000525464
0	0	0	0	0	0	0	0.0704312	0.026441	0	0.00298911	0.00151484	0	0.000568696
0.128285	0	0	0	0	0.531111	0.147702	0	0.0225404	0	1.11022e-16	0	-1.11022e-16	0
0.128664	0.394599	0	1.63368	0	0	0	0.0556137	0.0208783	0.0105808	0.00217976	0.00110467	0.000755736	0.000382997
0	0	0	0	0	0	0	0	0.0286164	0	0	0.00177523	0.00121449	0.000615485
0.128601	0	0.970239	1.63287	-4.44089e-16	0	4.44089e-16	0	0.022596	0.0114514	0.00235909	0.00119556	0.000817913	0.000414507
0	0	0	0	0	0	0	0.0704312	0.026441	0	0.00298911	0	0.00112216	0.000568696
0.128348	0	0	0	3.21567	0	0	0	0.024419	0	0	0	0.00112216	0.000568696
0	0	0	0	3.4871	0.532158	0.147993	0.055559	0.0208577	0.0105704	0.00217761	0	0	0.00044861
0	0.426854	0	0	3.22043	0	0	0.0601596	0.0225849	0	0.00255319	0.00129392	0.000885206	0.00044861
0	0	0	0	3.48882	0	0.160327	0.0601892	0.022596	0.0114514	0.00235909	0.00119556	0.000817913	0.000414507
0	0	0	0	3.48195	0.531372	0	0	0.024419	0.0123752	0.00254942	0	0	0
0	0	0	0	3.48367	0	0.16009	0	0.024431	0.0123813	0	0.00139969	-4.44089e-16	0.000525464
0	0	0	0	3.48538	0.531896	0.14792	0.0555316	0.0208475	0	0.00235677	0.00119438	0	0
0.128348	0	0	1.7646	0	0	0	0	0	0.0133999	0.00276052	0	0	0.000568696
0.128475	0.394017	0	1.63126	0	0.453654	8.88178e-16	0.0512849	0.0192532	0	0.00217654	0	8.88178e-16	0
0.128285	0	0	0	3.21409	0	0	0	0	0	0	0.00163947	0.00112161	0
0.128475	0.394017	0.895159	0	2.74535	0	0	0.0512849	0	0.0105652	0.00217654	0	0	0
0.128222	0	0	0	0	0	0	0.064981	0	0.0133868	0	0	0	0
0.128538	0.394211	0.8956	1.50726	2.53665	0	0	0	0.0192627	0.00976205	0	0	0	0.00044861
0.128601	0.394405	0	0	2.97561	0	0.136743	0.0513354	0	0	0.00235909	0.00119556	0.000817913	0.000414507
0.128475	0	0.969284	1.63126	2.74535	0	8.88178e-16	0	0.0208475	0	0	0	0.000958035	0.000485519
0	0	0	0	0	0.575941	0.160169	0	0.024443	0.0123874	0.00255193	0.00129328	0	0.000485519
0	0	0	0	3.47852	0	0	0	0.026415	0	0.00298617	0	0	0
0	0	1.04955	0	3.21884	0.49122	0.136608	0.0512849	0.0192532	0.00975725	0	0	8.88178e-16	0
0	0	0	0	0	0	0	0	0	0.0157033	0.00323504	0.00163947	0	0.000615485
0	0.426644	0	1.76634	0	0.49122	0	0	0.0225738	0.0114401	0.00235677	0	0.00088477	0
0	0.426854	0.969761	0	2.97415	0	0	0	0.0225849	0.0114457	0.00235793	0.00119497	0	0.00044861
0.128348	0.393629	0	1.62966	0	0.453208	0	0	0	0	0	0.001399	0	0
0.128285	0	0	1.76374	0	0	0	0	0.0244069	0	0.00275917	0	0	0
0	0	0	0	0	0	0.173261	0	0.026441	0.0133999	0	0.00151484	0.00103635	0
0	0	0	0	3.48195	0	0.160011	0.0600708	0	0	0.00276052	0	0.00103635	0
0.128601	0	0	1.76808	0	0.491704	0	0.0555863	0.020868	0	0.00235909	0.00119556	0.000817913	0.000414507
0.128285	0	0	0	0	0	0	0.065013	0	0.0133933	0	0.0015141	2.77556e-17	0
0.128411	0	0.968807	1.63046	0	0.453431	0	0	0	0	0.00255067	0	0.000957563	0
0.128475	0.394017	0.895159	1.50652	4.44089e-16	0	-4.44089e-16	0	0.0208475	0	0	0	0.000958035	0.000485519
0.128475	0	0	0	3.21884	0.49122	0.136608	0	0.0208475	0.0105652	0	0.00119438	0	0
0.128538	0	0	1.76721	2.97415	0	8.88178e-16	0.055559	0.0208577	0.0105704	0.00217761	0	8.88178e-16	0.00044861
0	0.426644	0.969284	1.63126	0	0.453654	0	0.0512849	0	0	0.00235677	0	0	0.000485519
0.128664	0.394599	0.896482	0	2.74941	0.419581	0	0	0.0192816	0.00977167	0.00201306	0.00102019	0.000697942	0
0	0	0	1.91261	3.21884	0.49122	0.136608	0.0512849	0	0	0	0.00129328	0.00088477	0
0	0	0	0	0	0	0	0	0	0	0.00350292	0.00177523	0.00121449	0.000615485
0	0	0	0	3.48367	0	0.16009	0	0.024431	0.0123813	0.00255067	0.00129265	-4.44089e-16	0
0.128411	0.393823	0	0	0	0	0	0	0	0.0134065	0	0.00151559	0.00103686	0.000525464
0.128285	0	0	0	0	0.531111	0	0	0	0	0.00298764	0	0	0.000615485
0	0.426434	0.968807	1.63046	0	0	0	0.0555043	0	0	0	0.00139969	0	0.000525464
0.128475	0	0	1.76634	2.97268	0	8.88178e-16	0.0555316	0.0208475	0	0	0	0.000958035	0.000485519
0.128664	0.394599	0	1.63368	2.74941	0.419581	0.116685	0	0.0178071	0	0.00201306	0	0.000755736	0.000382997
0	0	0	0	3.47852	0	0.159854	0	0	0	0	0.00163867	4.44089e-16	0
0.128475	0.394017	0	0	0	0	0	0	0.024443	0.0123874	0	0.00140037	0.000958035	0.000485519
0	0	0	0	0	0	0	0.0703965	0.026428	0.0133933	0	0.0015141	1.38778e-17	0
0	0	1.04748	0	0	0	0.159854	0	0	0	0	0.00163867	0	0
0	0.426224	0	1.7646	0	0	0	0.0600708	0.0225515	0	0.00254942	0	0	0
0.128475	0	0	1.76634	2.97268	0	8.88178e-16	0	0.0225738	0.0114401	0.00235677	0.00119438	8.88178e-16	0
0.128538	0.394211	0.8956	1.50726	0	0	0	0.0513102	0	0	0.00235793	0.00119497	0	0.00044861
0	0	0	0	3.48538	0.531896	0.14792	0.0555316	0.0208475	0	0.00235677	0.00119438	0	0
0.128348	0	0	0	3.21567	0.490736	0	0.055477	0.0208269	0	0	0	0	0
0.128475	0	0.969284	0	0	0.49122	0	0.0555316	0	0.0114401	0	0	0.000958035	0.000485519
0.128538	0	0	1.76721	2.97415	0.453878	8.88178e-16	0.0513102	-8.88178e-16	0.0105704	0.00217761	0.00110358	8.88178e-16	0
0.128475	0.394017	0	0	0	0	0.14792	0.0555316	0.0208475	0.0105652	0	0	0.00088477	0
0	0	0	1.91261	3.21884	0.49122	0.136608	0.0512849	0	0.0105652	-8.88178e-16	0	8.88178e-16	0.000485519
0	0	0	0	3.48367	0	0.16009	0	0.024431	0.0123813	0.00255067	0	0	0.000525464
0	0	0	1.90884	3.21251	0	0	0	0	0	0	0.00163867	0	0
0	0	0	0	3.48195	0.531372	0	0	0	0.0133999	0	0.00151484	0	0.000568696
0	0	0	1.91167	3.21726	0.490978	0	0	0.0225627	0	0.00255067	0	0	0.000525464
0.128601	0.394405	0.896041	0	2.74806	0	0.126286	0	0.0192721	0	0	0.00119556	0.000817913	0.000414507
0.128538	0.394211	0	0	0	0.491462	0	0	0.0225849	0.0114457	0	0.00129392	0.000885206	0.00044861
0.128348	0.393629	0	0	0	0.490736	0.136474	0	0	0	0.00254942	0	0	0
0	0	0	0	0	0.575941	0.160169	0	0.024443	0.0123874	0.00255193	0	0.000958035	0.000485519
0	0	0	0	3.48195	0.531372	0	0.0600708	0.0225515	0.0114288	0	0	0	0
0	0	0	0	0	0	0	0	0	0	0.00350292	0.00177523	0.00121449	0.000615485
0	0	0	0	0	0	0	0	0	0	0	0.00192129	0.00131441	0.000666123
0.128664	0	0	1.76895	2.97708	0.454325	0.126348	0.047433	0.0178071	0.00902439	0.00185912	0.000942175	8.88178e-16	0
0	0	0	0	3.48195	0	0	0.0650451	0	0.0133999	0	0.00151484	0	0.000568696
0.128601	0	0.970239	1.63287	-4.44089e-16	0	0.136743	0	-4.44089e-16	0.0114514	0.00235909	0.00119556	0.000817913	0.000414507
0	0	0	0	0	0	0	0	0.0286305	0	0.00323663	0.00164028	0.00112216	0.000568696
0	0	0	0	0	0	0	0	0	0	0.0035012	0	0.00131441	0.000666123
0.128728	0.394794	0	1.63448	2.75076	0	0.12641	0	0.0192911	0.00977648	0.00201406	0.0010207	0.000698286	0.000353882
0	0	0	0	0	0	0	0	0.0286305	0	0.00323663	0.00164028	0.00112216	0.000568696
0	0.426434	0	1.76547	0	0	0	0	0.024431	0.0123813	0.00255067	0	0	0.000525464
0	0	0	0	0	0.57509	0.159933	0	0	0.0133933	-1.11022e-16	0	0.00112161	0
0	0	0	0	0	0.575657	0.16009	0	0.024431	0.0123813	0.00255067	0.00129265	1.11022e-16	0
0	0	0	0	0	0.576224	0.160248	0.0601596	0.0225849	1.11022e-16	0.00255319	0.00129392	0.000885206	0.00044861
0	0	0	0	0	0	0.173517	0.0651412	0.0244551	0.0123935	0.00255319	0.00129392	0.000885206	0.00044861
0.128475	0.394017	0	0	2.97268	0.453654	0	0	0	0.0114401	0.00235677	0.00119438	0	0

## Sheet: Strain6
A/HK/1968	A/Eng/1972	A/Vic/1975	A/Tex/1977	A/Ban/1979	A/Sic/1985	A/Bei/1989	A/Bei/1992	A/Wuh/1995	A/Syd/1997	A/Fuj/2002	A/Cal/2004	A/Wis/2005	A/Bris/2007
0.0212611	0.0652054	0.148139	0	0.454325	0	0.76461	0	0.116685	0	0.0131911	0.00668507	0.00457344	0.00231776
0	0	0	0.315893	0.531634	0	0.894718	0.335892	0	0.0691971	0	0.00782262	4.44089e-16	0
0.0212297	0.0651092	0	0.269558	0	0	0	0.336057	0	0.0692312	0.0142623	0.00722795	-1.11022e-16	1.11022e-16
0.021188	0.064981	0	0	0	0	0	0	0.147629	0	0	0	0	0
0.0212297	0	0.160169	0.269558	0	2.74535	0	0.310357	0	0	0	0.00782647	0	0.00293818
0	0	0	0.316048	0.531896	0	0.895159	0	0.136608	0.0692312	0.0142623	0.00722795	0	0
0.021188	0	0	0	0	0	0	0	0.159854	0.0810117	0	0	0	0
0.0212506	0	0.160327	0.269823	5.55112e-17	0	-5.55112e-17	0.336388	0.126286	0.0639998	0.0131846	0.00668178	0	0.00250845
0	0	0	0	0	0	0	0.426014	0.159933	0	0.0180801	0	0	0.00372469
0	0	0.173603	0.292166	0.491704	0	0	0.336388	0	0.0692994	0.0142764	0.00723507	0.00494971	0.00250845
0.0212088	0	0.160011	0	0	2.96976	0	0	0.136474	0.069163	0	0	0	0
0.0212297	0	0.160169	0	0	0	0	0.363885	0.136608	0	0.0154433	0.00782647	0	0.00293818
0.0212193	0	0	0.291735	0.490978	2.744	0	0	0.126099	0.0639053	0	0	0	0
0.0212088	0.0650451	0	0	0	2.96976	0	0	0	0.0748902	0	0	0	0.00344154
0	0	0	0	0	0	0	0	0	0.0949838	0.0195676	0	0.007346	0
0.0212193	0	0	0	0.531634	0	0.894718	0	0.136541	0	0.0154357	0	4.44089e-16	0.00317992
0	0.0703965	0.159933	0	0	0	0	0	0	0	0.0180801	0	0	0.00372469
0.0212716	0	0.160485	0	0.492188	2.75076	0.764987	0	0.116743	0.0591637	0.0121883	0.00617688	0.00422577	0.00214156
0	0.0703619	0	0	0	0	0	0.393241	0.147629	0	0	0	0	0
0.0211775	0	0	0	0	0	0	0	0.159775	0	0	0	0	0
0	0	0	0	0	3.48195	0	0.393629	0.147775	0	0.0167057	0	0.00627158	0
0	0.0704659	0.16009	0	0.490978	0	0.826296	0	0.126099	0.0639053	0	0	0	0
0.0212193	0	0	0.291735	0.490978	0	0.826296	0	0	0.0691971	0	0	0.00579482	0
0	0	0	0	0	0	1.04955	0.394017	0.14792	0.074964	0.0154433	0.00782647	0.0053543	0
0	0	0	0	0	0	0	0.426644	0.160169	0.0811715	0.0167221	0.00847455	0.00579768	0.00293818
0	0	0	0	0	3.48195	0.96833	0	0.147775	0.0748902	0.0154281	0	0	0
0	0	0	0	0	0	0	0	0.173261	0	0.0195869	0.00992638	0.00679091	0.00344154
0.0212297	0	0	0.291879	0.49122	0	-1.11022e-16	0	0.136608	0.0692312	0.0142623	0.00722795	0	0
0.0212402	0	0	0.292023	0	2.97415	0.82711	0.31051	0.116571	0	0.0131781	0.00667849	0	0
0.0212297	0	0	0	0.531896	0	0	0.363885	0.136608	0.0692312	0	0.00782647	0.0053543	0
0.0212297	0.0651092	0	0	0.49122	2.74535	0	0	0.126161	0	0	0.00782647	0.0053543	0
0.021188	0	0.159854	0.269027	0	0	0	0	0	0	0	0	0	0
0	0	0	0	0	3.48367	0.968807	0.363706	0	0.074927	0.0154357	0.00782262	-8.88178e-16	0
0.0212088	0.0650451	0	0.269292	0	2.74265	0	0.310052	0	0	-4.44089e-16	0	0	0
0	0.0703619	0	0	0	3.21251	0	0	0	0.0810117	0	0	0	0
0	0	0	0.315116	0	0	0	0	0	0	0	0	0	0
0.0212297	0.0651092	0	0.269558	0	0	0	0	0.136608	0.0692312	0.0142623	0.00722795	0	0
0.0212297	0	0	0	0.531896	0	0	0.363885	0	0.074964	0.0154433	0	0.00579768	0.00293818
0	0	0	0.315737	0	3.21567	0	0.363527	0	0.0748902	0.0154281	0	0	0
0	0	0	0	0	0	0	0	0	0	0	0.0116269	0.0079543	0.00403113
0.0212506	0	0.160327	0	0	2.97561	0.827517	0	0.126286	0.0639998	0.0131846	0	0.00494971	0.00250845
0.0212193	0.0650771	0	0	0.490978	0	0	0	0.136541	0.0691971	0.0142553	0	0	0
0.0212088	0	0	0.291592	0.490736	0	0	0.335726	0.126037	0	0	0	0	0
0.021188	0	0.159854	0	0	0	0	0	0	0.0810117	0	0	0	0
0	0	0	0	0	0	0	0	0	0.0950306	0.0195773	0	0.00734962	0.00372469
0.0212088	0	0.160011	0.269292	0	2.74265	-4.44089e-16	0	0	0	0.0154281	0	-4.44089e-16	0
0	0	0	0	0.575657	0	0.968807	0.363706	0	0.074927	0.0154357	0.00782262	-4.44089e-16	0
0	0.0705353	0	0	0.532158	0	0	0.364064	0.136675	0	0.0154509	0.00783033	0.00535694	0.00271483
0	0	0	0	0.575941	3.21884	0	0.363885	0.136608	0.0692312	0.0142623	0	0	0.00293818
0.021188	0	0	0	0.530849	0	0	0	0	0	0	0.00991661	0	0
0	0.0706048	0.160406	0	0.491946	2.74941	0	0.310816	0.116685	0.0591346	0.0121823	0	0.00457344	0.00231776
0	0	0	0	0	0	0	0	0	0.0950774	0.0195869	0.00992638	0.00679091	0.00344154
0	0.0706048	0.160406	0.269956	0	2.74941	0.76461	0	0.116685	0	0.0131911	0.00668507	0.00457344	0.00231776
0.0211775	0	0	0	0.530588	0	0	0	0	0	0	0	0	0
0.0212193	0	0	0	0.531634	0	0.894718	0	-2.22045e-16	0.074927	0.0154357	0	2.22045e-16	0.00317992
0	0.0704312	0	0.291592	0	2.96976	0	0.335726	0	0.069163	0	0	0	0
0	0	0	0.315426	0	3.21251	0	0	0.147629	0	0	0	0	0
0.0212297	0.0651092	0	0	0	2.97268	0	0.336057	0	0.0692312	0.0142623	0	0	0.00293818
0	0	0	0	0	3.48195	0	0	0.160011	0.0810915	0.0167057	0.00846621	0	0
0.0212402	0.0651412	0	0	0.491462	2.7467	0	0.31051	0.116571	0.0590764	0.0121703	0	0	0
0.0212193	0.0650771	0	0	0.490978	0	0	0.335892	0.126099	0.0639053	0	0	0	0
0	0	0	0	0	0	0	0.425804	0.159854	0	0.0180712	0	0	0
0.0212402	0	0	0.292023	0.491462	0	0.82711	0	0.126223	0.0639683	0.0131781	0	0.00494728	0
0	0	0	0	0	0	1.04955	0	0.160169	0.0811715	0.0167221	0.00847455	0.00579768	0.00293818
0.0211984	0	0	0	0	0	0	0.393435	0	0.0810516	0.0166975	0	0	0
0.0212088	0.0650451	0	0.269292	0	0	0	0	0.136474	0.069163	0	0	0	0
0	0	0	0	0	0	0	0.426434	0.16009	0.0811315	0.0167139	0.00847038	0	0.00317992
0	0	0	0	0	0	0	0.426224	0.160011	0	0.018089	0.00916727	0	0.00344154
0.0211984	0	0	0	0	3.21409	0.893838	0	0.136407	0	0	0	0	0
0.0212611	0.0652054	0	0.269956	0	0	0	0.336554	0.126348	0.0640313	0.0131911	0.00668507	0.00457344	0.00231776
0	0	0	0	0	0	0	0	0.173176	0	0	0.0107431	0.00734962	0.00372469
0.0212506	0	0.160327	0.269823	5.55112e-17	0	-5.55112e-17	0	0.136743	0.0692994	0.0142764	0.00723507	0.00494971	0.00250845
0	0	0	0	0	0	0	0.426224	0.160011	0	0.018089	0	0.00679091	0.00344154
0.0212088	0	0	0	0.531372	0	0	0	0.147775	0	0	0	0.00679091	0.00344154
0	0	0	0	0.576224	3.22043	0.8956	0.336223	0.126223	0.0639683	0.0131781	0	0	0.00271483
0	0.0705353	0	0	0.532158	0	0	0.364064	0.136675	0	0.0154509	0.00783033	0.00535694	0.00271483
0	0	0	0	0.576508	0	0.970239	0.364243	0.136743	0.0692994	0.0142764	0.00723507	0.00494971	0.00250845
0	0	0	0	0.575374	3.21567	0	0	0.147775	0.0748902	0.0154281	0	0	0
0	0	0	0	0.575657	0	0.968807	0	0.147847	0.074927	0	0.00847038	-2.22045e-16	0.00317992
0	0	0	0	0.575941	3.21884	0.895159	0.336057	0.126161	0	0.0142623	0.00722795	0	0
0.0212088	0	0	0.291592	0	0	0	0	0	0.0810915	0.0167057	0	0	0.00344154
0.0212297	0.0651092	0	0.269558	0	2.74535	0	0.310357	0.116513	0	0.0131716	0	0	0
0.0211984	0	0	0	0.531111	0	0	0	0	0	0	0.00992149	0.00678757	0
0.0212297	0.0651092	0.14792	0	0.453654	0	0	0.310357	-1.11022e-16	0.0639368	0.0131716	0	0	0
0.021188	0	0	0	0	0	0	0.393241	0	0.0810117	0	0	0	0
0.0212402	0.0651412	0.147993	0.249066	0.419168	0	0	0	0.116571	0.0590764	0	0	0	0.00271483
0.0212506	0.0651733	0	0	0.491704	0	0.827517	0.310663	0	0	0.0142764	0.00723507	0.00494971	0.00250845
0.0212297	0	0.160169	0.269558	0.453654	0	0	0	0.126161	0	0	0	0.00579768	0.00293818
0	0	0	0	0	3.48538	0.969284	0	0.14792	0.074964	0.0154433	0.00782647	0	0.00293818
0	0	0	0	0.574807	0	0	0	0.159854	0	0.0180712	0	0	0
0	0	0.173432	0	0.531896	2.97268	0.826703	0.310357	0.116513	0.0590473	0	0	0	0
0	0	0	0	0	0	0	0	0	0.0950306	0.0195773	0.00992149	-1.38778e-17	0.00372469
0	0.0705006	0	0.291879	0	2.97268	0	0	0.136608	0.0692312	0.0142623	0	0.0053543	0
0	0.0705353	0.160248	0	0.491462	0	0	0	0.136675	0.0692653	0.0142693	0.00723151	0	0.00271483
0.0212088	0.0650451	0	0.269292	0	2.74265	0	0	0	0	0	0.00846621	0	0
0.0211984	0	0	0.291448	0	0	0	0	0.147702	0	0.0166975	0	0	0
0	0	0	0	0	0	1.04851	0	0.160011	0.0810915	2.22045e-16	0.00916727	0.00627158	0
0	0	0	0	0.575374	0	0.96833	0.363527	0	0	0.0167057	0	0.00627158	0
0.0212506	0	0	0.292166	0	2.97561	0	0.336388	0.126286	4.44089e-16	0.0142764	0.00723507	0.00494971	0.00250845
0.0211984	0	0	0	0	0	0	0.393435	0	0.0810516	0	0.00916276	0	0
0.0212193	0	0.16009	0.269425	0	2.744	0	0	0	0	0.0154357	0	0.00579482	0
0.0212297	0.0651092	0.14792	0.248944	-5.55112e-17	0	5.55112e-17	0	0.126161	0	0	0	0.00579768	0.00293818
0.0212297	0	0	0	0.531896	2.97268	0.826703	0	0.126161	0.0639368	0	0.00722795	0	0
0.0212402	0	0	0.292023	0.491462	0	1.11022e-16	0.336223	0.126223	0.0639683	0.0131781	0	2.22045e-16	0.00271483
0	0.0705006	0.160169	0.269558	1.11022e-16	2.74535	0	0.310357	0	0	0.0142623	0	0	0.00293818
0.0212611	0.0652054	0.148139	0	0.454325	2.53915	0	0	0.116685	0.0591346	0.0121823	0.00617384	0.00422369	0
0	0	0	0.316048	0.531896	2.97268	0.826703	0.310357	0	0	0	0.00782647	0.0053543	0
0	0	0	0	0	0	0	0	0	0	0.0211984	0.0107431	0.00734962	0.00372469
0	0	0	0	0.575657	0	0.968807	0	0.147847	0.074927	0.0154357	0.00782262	-2.22045e-16	0
0.0212193	0.0650771	0	0	0	0	0	0	0	0.0811315	0	0.00917179	0.00627467	0.00317992
0.0211984	0	0	0	0	3.21409	0	0	0	0	0.0180801	0	0	0.00372469
0	0.0704659	0.16009	0.269425	0	0	0	0.335892	0	0	0	0.00847038	0	0.00317992
0.0212297	0	0	0.291879	0.49122	0	-1.11022e-16	0.336057	0.126161	0	0	0	0.00579768	0.00293818
0.0212611	0.0652054	0	0.269956	0.454325	2.53915	0.706137	0	0.107762	0	0.0121823	0	0.00457344	0.00231776
0	0	0	0	0.574807	0	0.967377	0	0	0	0	0.00991661	2.22045e-16	0
0.0212297	0.0651092	0	0	0	0	0	0	0.14792	0.074964	0	0.00847455	0.00579768	0.00293818
0	0	0	0	0	0	0	0.426014	0.159933	0.0810516	0	0.00916276	0	0
0	0	0.173091	0	0	0	0.967377	0	0	0	0	0.00991661	0	0
0	0.0704312	0	0.291592	0	0	0	0.363527	0.136474	0	0.0154281	0	0	0
0.0212297	0	0	0.291879	0.49122	0	-1.11022e-16	0	0.136608	0.0692312	0.0142623	0.00722795	0	0
0.0212402	0.0651412	0.147993	0.249066	0	0	0	0.31051	0	0	0.0142693	0.00723151	0	0.00271483
0	0	0	0	0.575941	3.21884	0.895159	0.336057	0.126161	0	0.0142623	0.00722795	0	0
0.0212088	0	0	0	0.531372	2.96976	0	0.335726	0.126037	0	-4.44089e-16	0	0	0
0.0212297	0	0.160169	0	0	2.97268	0	0.336057	0	0.0692312	0	0	0.00579768	0.00293818
0.0212402	0	0	0.292023	0.491462	2.7467	0	0.31051	0	0.0639683	0.0131781	0.00667849	0	0
0.0212297	0.0651092	0	0	0	0	0.895159	0.336057	0.126161	0.0639368	0	0	0.0053543	0
0	0	0	0.316048	0.531896	2.97268	0.826703	0.310357	0	0.0639368	0	0	-8.88178e-16	0.00293818
0	0	0	0	0.575657	0	0.968807	0	0.147847	0.074927	0.0154357	0	0	0.00317992
0	0	0	0.315426	0.530849	0	0	0	0	0	0	0.00991661	0	0
0	0	0	0	0.575374	3.21567	0	0	0	0.0810915	0	0.00916727	0	0.00344154
0	0	0	0.315893	0.531634	2.97122	4.44089e-16	0	0.136541	0	0.0154357	0	4.44089e-16	0.00317992
0.0212506	0.0651733	0.148066	0	0.454101	0	0.764234	0	0.116628	0	0	0.00723507	0.00494971	0.00250845
0.0212402	0.0651412	0	0	0	2.97415	0	0	0.136675	0.0692653	0	0.00783033	0.00535694	0.00271483
0.0212088	0.0650451	0	0	0	2.96976	0.825889	0	0	0	0.0154281	0	0	0
0	0	0	0	0	3.48538	0.969284	0	0.14792	0.074964	0.0154433	0	0.00579768	0.00293818
0	0	0	0	0.575374	3.21567	0	0.363527	0.136474	0.069163	8.88178e-16	0	0	0
0	0	0	0	0	0	0	0	0	0	0.0211984	0.0107431	0.00734962	0.00372469
0	0	0	0	0	0	0	0	0	0	0	0.0116269	0.0079543	0.00403113
0.0212611	0	0	0.29231	0.491946	2.74941	0.76461	0.287047	0.107762	0.0546123	0.0112507	0.0057017	-8.88178e-16	0
0	0	0	0	0.575374	0	0	0.393629	0	0.0810915	0	0.00916727	0	0.00344154
0.0212506	0	0.160327	0.269823	5.55112e-17	0	0.827517	0	0	0.0692994	0.0142764	0.00723507	0.00494971	0.00250845
0	0	0	0	0	0	0	0	0.173261	0	0.0195869	0.00992638	0.00679091	0.00344154
0	0	0	0	0	0	0	0	0	0	0.021188	0	0.0079543	0.00403113
0.0212716	0.0652375	0	0.270089	0.454549	0	0.764987	0	0.116743	0.0591637	0.0121883	0.00617688	0.00422577	0.00214156
0	0	0	0	0	0	0	0	0.173261	0	0.0195869	0.00992638	0.00679091	0.00344154
0	0.0704659	0	0.291735	0	0	0	0	0.147847	0.074927	0.0154357	0	0	0.00317992
0	0	0	0	0	3.48024	0.967853	0	0	0.0810516	0	0	0.00678757	0
0	0	0	0	0	3.48367	0.968807	0	0.147847	0.074927	0.0154357	0.00782262	0	0
0	0	0	0	0	3.4871	0.969761	0.364064	0.136675	-8.88178e-16	0.0154509	0.00783033	0.00535694	0.00271483
0	0	0	0	0	0	1.05006	0.394211	0.147993	0.0750009	0.0154509	0.00783033	0.00535694	0.00271483
0.0212297	0.0651092	0	0	0.49122	2.74535	0	0	0	0.0692312	0.0142623	0.00722795	0	0

[truncated: 10 more sheets: Strain7, Strain8, Strain9, Strain10, Strain11, Strain12, Strain13, Strain14, Figure4a, Figure4b]
